# Supplementary material for: Bis{2-[1-(8-hydroxy-2-quinolylmethyl)-1H-benzimidazol-2-yl]quinolin-8-ol} toluene solvate
Source: Acta Crystallogr Sect E Struct Rep Online. 2010 Feb 20;66(Pt 3):o671–2. doi: 10.1107/S1600536810004794 (PMC2983692; doi:10.1107/S1600536810004794)
Supplement: Supplementary file 1 [file e-66-0o671-sup1.cif]

##############################################################################
###                                                                        ###
###        Electronic paper (Acta Crystallographica Section E)             ###
###                                                                        ###
##############################################################################
#                                                                            #
# This CIF contains the data in a paper accepted for publication in Acta     #
# Crystallographica Section E. It conforms to the requirements of Notes      #
# for Authors for Section E, and has been peer reviewed under the auspices   #
# of the IUCr Commission on Journals.                                        #
#                                                                            #
# Full details of the Crystallographic Information File format               #
# are given in the paper "The Crystallographic Information File (CIF):       #
# a New Standard Archive File for Crystallography" by S. R. Hall, F. H.      #
# Allen and I. D. Brown [Acta Cryst. (1991), A47, 655-685].                  #
#                                                                            #
# The current version of the core CIF dictionary is obtainable from          #
# ftp://ftp.iucr.org/pub/cif_core.dic. The current version number is 2.4.    #
#                                                                            #
# Software is freely available for graphical display of the structure(s) in  #
# this CIF.  For information consult the CIF home page http://www.iucr.org/  #
# cif/home.html                                                              #
#                                                                            #
# This file may be used for bona fide research purposes within the           #
# scientific community so long as proper attribution is given to the journal # 
# article from which it was obtained.                                        #
#                                                                            #
##############################################################################
                                             
data_I
_audit_creation_method     SHELXL-97
_journal_date_recd_electronic     2009-12-09
_journal_date_accepted     2010-02-07
_journal_name_full     'Acta Crystallographica, Section E'
_journal_year     2010
_journal_volume     66
_journal_issue      3
_journal_page_first     o671
_journal_page_last     o672
_journal_paper_category     QO
_journal_coeditor_code     BV2138
_publ_contact_author
;
 Dr Hui-Li Chen
Institute of Molecular Science,
Shanxi University,
Taiyuan, Shanxi 030006,
People's Republic of China
;
_publ_contact_author_email     'huilichen@sxu.edu.cn'
_publ_contact_author_fax     '++86-351-7011022'
_publ_contact_author_phone     '++86-351-7010699'
_publ_section_title
;\
Bis{2-[1-(8-hydroxy-2-quinolylmethyl)-1<i>H</i>-benzimidazol-2-yl]quinolin-\
8-ol} toluene solvate
;
loop_
    _publ_author_name
    _publ_author_footnote
    _publ_author_address
    'Chen, Hui-Li' .
;
Institute of Molecular Science,
Key Laboratory of Chemical Biology and Molecular
Engineering of the Education Ministry,
Shanxi University,
Taiyuan, Shanxi 030006,
People's Republic of China
;
    'Ma, Qi' .
;
College of Chemistry and Chemical Engineering ,
Shanxi Datong University,
Datong, Shanxi 037009,
People's Republic of China
and Institute of Molecular Science,
Key Laboratory of Chemical Biology and Molecular
Engineering of the Education Ministry,
Shanxi University,
Taiyuan, Shanxi 030006,
People's Republic of China
;
    'Wang, Qing-Ming' .
;
Institute of Molecular Science,
Key Laboratory of Chemical Biology and Molecular
Engineering of the Education Ministry,
Shanxi University,
Taiyuan, Shanxi 030006,
People's Republic of China
;
_chemical_name_systematic
;
Bis{2-[1-(8-hydroxy-2-quinolylmethyl)-1<i>H</i>-benzimidazol-2-yl]quinolin-
8-ol} toluene solvate
;
_chemical_name_common     ?
_chemical_formula_moiety     '2(C26 H18 N4 O2), C7 H8'
_chemical_formula_sum     'C59 H44 N8 O4'
_chemical_formula_iupac     '2C26 H18 N4 O2, C7 H8'
_chemical_formula_weight     929.02
_chemical_melting_point     ?
_symmetry_cell_setting     triclinic
_symmetry_space_group_name_H-M     'P -1'
_symmetry_space_group_name_Hall     '-P 1'
loop_
    _symmetry_equiv_pos_as_xyz
    'x, y, z'
    '-x, -y, -z'
_cell_length_a     8.014(7)
_cell_length_b     12.669(11)
_cell_length_c     12.727(11)
_cell_angle_alpha     112.979(10)
_cell_angle_beta     90.881(11)
_cell_angle_gamma     100.966(11)
_cell_volume     1162.1(17)
_cell_formula_units_Z     1
_cell_measurement_reflns_used     2466
_cell_measurement_theta_min     3.033
_cell_measurement_theta_max     25.913
_cell_measurement_temperature     295(2)
_exptl_crystal_description     block
_exptl_crystal_colour     yellow
_exptl_crystal_size_max     0.30
_exptl_crystal_size_mid     0.20
_exptl_crystal_size_min     0.15
_exptl_crystal_density_diffrn     1.327
_exptl_crystal_density_meas     ?
_exptl_crystal_density_method     'not measured'
_exptl_crystal_F_000     486
_exptl_absorpt_coefficient_mu     0.085
_exptl_absorpt_correction_type     multi-scan
_exptl_absorpt_process_details     '(SADABS; Sheldrick, 2001)'
_exptl_absorpt_correction_T_min     0.9748
_exptl_absorpt_correction_T_max     0.9873
_exptl_special_details
;
;
_diffrn_ambient_temperature     295(2)
_diffrn_radiation_type     MoK\a
_diffrn_radiation_wavelength     0.71073
_diffrn_radiation_source     'fine-focus sealed tube'
_diffrn_radiation_monochromator     graphite
_diffrn_measurement_device_type     'Bruker SMART CCD area-detector'
_diffrn_measurement_method     'phi and omega scans'
_diffrn_detector_area_resol_mean     ?
_diffrn_reflns_number     6333
_diffrn_reflns_av_R_equivalents     0.0235
_diffrn_reflns_av_sigmaI/netI     0.0393
_diffrn_reflns_theta_min     1.75
_diffrn_reflns_theta_max     25.05
_diffrn_reflns_theta_full     25.05
_diffrn_measured_fraction_theta_max     0.990
_diffrn_measured_fraction_theta_full     0.990
_diffrn_reflns_limit_h_min     -9
_diffrn_reflns_limit_h_max     7
_diffrn_reflns_limit_k_min     -15
_diffrn_reflns_limit_k_max     14
_diffrn_reflns_limit_l_min     -12
_diffrn_reflns_limit_l_max     15
_diffrn_standards_number     ?
_diffrn_standards_interval_count     ?
_diffrn_standards_interval_time     ?
_diffrn_standards_decay_%     ?
_refine_special_details
;
Refinement of <i>F</i>^2^ against ALL reflections. The weighted <i>R</i>-factor
<i>wR</i> and goodness of fit <i>S</i> are based on <i>F</i>^2^, conventional
<i>R</i>-factors <i>R</i> are based on <i>F</i>, with <i>F</i> set to zero for
negative <i>F</i>^2^. The threshold expression of <i>F</i>^2^ >
\s(<i>F</i>^2^) is used only for calculating <i>R</i>-factors(gt) <i>etc</i>.
and is not relevant to the choice of reflections for refinement.
<i>R</i>-factors based on <i>F</i>^2^ are statistically about twice as large
as those based on <i>F</i>, and <i>R</i>- factors based on ALL data will be
even larger.
;
_reflns_number_total     4077
_reflns_number_gt     3049
_reflns_threshold_expression     I>2\s(I)
_refine_ls_structure_factor_coef     Fsqd
_refine_ls_matrix_type     full
_refine_ls_R_factor_all     0.0674
_refine_ls_R_factor_gt     0.0506
_refine_ls_wR_factor_gt     0.1386
_refine_ls_wR_factor_ref     0.1558
_refine_ls_goodness_of_fit_ref     1.025
_refine_ls_restrained_S_all     1.027
_refine_ls_number_reflns     4077
_refine_ls_number_parameters     329
_refine_ls_number_restraints     2
_refine_ls_hydrogen_treatment     constr
_refine_ls_weighting_scheme     calc
_refine_ls_weighting_details
         'calc w=1/[\s^2^(Fo^2^)+(0.0768P)^2^+0.2872P] where P=(Fo^2^+2Fc^2^)/3'
_atom_sites_solution_hydrogens     geom
_atom_sites_solution_primary     direct
_atom_sites_solution_secondary     difmap
_refine_ls_shift/su_max     0.000
_refine_ls_shift/su_mean     0.000
_refine_diff_density_max     0.396
_refine_diff_density_min     -0.323
_refine_ls_extinction_method     SHELXL
_refine_ls_extinction_coef     0.033(4)
_refine_ls_extinction_expression
                                  'Fc^*^=kFc[1+0.001xFc^2^\l^3^/sin(2\q)]^-1/4^'
loop_
    _atom_type_symbol
    _atom_type_description
    _atom_type_scat_dispersion_real
    _atom_type_scat_dispersion_imag
    _atom_type_scat_source
    'C' 'C' 0.0033 0.0016
                         'International Tables Vol C Tables 4.2.6.8 and 6.1.1.4'
    'H' 'H' 0.0000 0.0000
                         'International Tables Vol C Tables 4.2.6.8 and 6.1.1.4'
    'N' 'N' 0.0061 0.0033
                         'International Tables Vol C Tables 4.2.6.8 and 6.1.1.4'
    'O' 'O' 0.0106 0.0060
                         'International Tables Vol C Tables 4.2.6.8 and 6.1.1.4'
_computing_data_collection     'SMART (Bruker, 2000)'
_computing_cell_refinement     'SAINT (Bruker, 2000)'
_computing_data_reduction     'SAINT (Bruker, 2000)'
_computing_structure_solution     'SHELXS97 (Sheldrick, 2008)'
_computing_structure_refinement     'SHELXL97 (Sheldrick, 2008)'
_computing_molecular_graphics     'SHELXTL/PC (Sheldrick, 2008)'
_computing_publication_material     'SHELXTL/PC (Sheldrick, 2008)'
loop_
    _atom_site_type_symbol
    _atom_site_label
    _atom_site_fract_x
    _atom_site_fract_y
    _atom_site_fract_z
    _atom_site_U_iso_or_equiv
    _atom_site_adp_type
    _atom_site_calc_flag
    _atom_site_refinement_flags
    _atom_site_occupancy
    _atom_site_disorder_assembly
    _atom_site_disorder_group
    C C1 0.5707(3) 0.12196(18) -0.05782(17) 0.0455(5) Uani d . 1 . .
    C C2 0.7346(3) 0.0952(2) -0.0469(2) 0.0535(6) Uani d . 1 . .
    C C3 0.7601(3) -0.0148(2) -0.1092(2) 0.0624(6) Uani d . 1 . .
    H H3 0.8668 -0.0316 -0.1027 0.075 Uiso calc R 1 . .
    C C4 0.6260(4) -0.1028(2) -0.1830(2) 0.0676(7) Uani d . 1 . .
    H H4 0.6453 -0.1773 -0.2248 0.081 Uiso calc R 1 . .
    C C5 0.4679(3) -0.0808(2) -0.1944(2) 0.0633(6) Uani d . 1 . .
    H H5 0.3807 -0.1402 -0.2435 0.076 Uiso calc R 1 . .
    C C6 0.4366(3) 0.03220(19) -0.13169(18) 0.0509(5) Uani d . 1 . .
    C C7 0.2767(3) 0.0626(2) -0.13557(19) 0.0556(6) Uani d . 1 . .
    H H7 0.1833 0.0059 -0.1805 0.067 Uiso calc R 1 . .
    C C8 0.2582(3) 0.17396(19) -0.07426(19) 0.0524(6) Uani d . 1 . .
    H H8 0.1532 0.1942 -0.0774 0.063 Uiso calc R 1 . .
    C C9 0.4018(2) 0.25868(18) -0.00545(17) 0.0434(5) Uani d . 1 . .
    C C10 0.3807(2) 0.37994(17) 0.05742(16) 0.0421(5) Uani d . 1 . .
    C C11 0.2623(3) 0.52959(18) 0.12008(18) 0.0462(5) Uani d . 1 . .
    C C12 0.1518(3) 0.6075(2) 0.1430(2) 0.0554(6) Uani d . 1 . .
    H H12 0.0394 0.5825 0.1100 0.066 Uiso calc R 1 . .
    C C13 0.2159(3) 0.7227(2) 0.2162(2) 0.0625(6) Uani d . 1 . .
    H H13 0.1452 0.7763 0.2325 0.075 Uiso calc R 1 . .
    C C14 0.3845(3) 0.7607(2) 0.2665(2) 0.0652(7) Uani d . 1 . .
    H H14 0.4228 0.8390 0.3160 0.078 Uiso calc R 1 . .
    C C15 0.4960(3) 0.6855(2) 0.2448(2) 0.0569(6) Uani d . 1 . .
    H H15 0.6081 0.7112 0.2783 0.068 Uiso calc R 1 . .
    C C16 0.4318(2) 0.56921(18) 0.16998(17) 0.0441(5) Uani d . 1 . .
    C C17 0.6860(2) 0.47670(18) 0.15656(18) 0.0437(5) Uani d . 1 . .
    H H17A 0.7497 0.5569 0.1811 0.052 Uiso calc R 1 . .
    H H17B 0.7314 0.4293 0.0878 0.052 Uiso calc R 1 . .
    C C18 0.7154(2) 0.43377(16) 0.24939(16) 0.0411(5) Uani d . 1 . .
    C C19 0.5972(3) 0.43317(19) 0.33017(18) 0.0511(5) Uani d . 1 . .
    H H19 0.4935 0.4545 0.3249 0.061 Uiso calc R 1 . .
    C C20 0.6374(3) 0.4007(2) 0.41619(19) 0.0557(6) Uani d . 1 . .
    H H20 0.5605 0.4004 0.4701 0.067 Uiso calc R 1 . .
    C C21 0.7938(3) 0.36783(18) 0.42466(17) 0.0481(5) Uani d . 1 . .
    C C22 0.8471(3) 0.3341(2) 0.5118(2) 0.0632(6) Uani d . 1 . .
    H H22 0.7776 0.3338 0.5695 0.076 Uiso calc R 1 . .
    C C23 1.0006(4) 0.3022(2) 0.5104(2) 0.0702(7) Uani d . 1 . .
    H H23 1.0346 0.2799 0.5675 0.084 Uiso calc R 1 . .
    C C24 1.1081(3) 0.3024(2) 0.4245(2) 0.0680(7) Uani d . 1 . .
    H H24 1.2123 0.2804 0.4252 0.082 Uiso calc R 1 . .
    C C25 1.0602(3) 0.3348(2) 0.3397(2) 0.0556(6) Uani d . 1 . .
    C C26 0.9023(2) 0.36878(17) 0.33817(17) 0.0440(5) Uani d . 1 . .
    C C27 0.6666(8) 0.9326(7) 0.5448(6) 0.109(2) Uani d PD 0.50 . .
    H H27A 0.6352 0.8484 0.5116 0.163 Uiso calc PR 0.50 . .
    H H27B 0.5904 0.9635 0.5112 0.163 Uiso calc PR 0.50 . .
    H H27C 0.6590 0.9610 0.6260 0.163 Uiso calc PR 0.50 . .
    C C28 0.8398(8) 0.9701(3) 0.5231(4) 0.1311(17) Uani d D 1 . .
    C C29 0.8662(8) 0.9652(4) 0.4163(4) 0.151(2) Uani d D 1 . .
    H H29 0.7753 0.9409 0.3601 0.181 Uiso calc R 1 . .
    C C30 1.0280(8) 0.9965(4) 0.3939(4) 0.141(2) Uani d D 1 . .
    H H30 1.0493 0.9953 0.3219 0.169 Uiso calc R 1 . .
    N N1 0.5530(2) 0.23373(15) 0.00443(14) 0.0448(4) Uani d . 1 . .
    N N2 0.2332(2) 0.41096(15) 0.05066(15) 0.0486(5) Uani d . 1 . .
    N N3 0.5069(2) 0.47278(14) 0.12805(14) 0.0426(4) Uani d . 1 . .
    N N4 0.8615(2) 0.40046(14) 0.25095(14) 0.0437(4) Uani d . 1 . .
    O O1 0.8628(2) 0.17832(16) 0.02683(16) 0.0740(5) Uani d . 1 . .
    H H1 0.8293 0.2394 0.0589 0.111 Uiso calc R 1 . .
    O O2 1.1662(2) 0.3371(2) 0.25782(18) 0.0811(6) Uani d . 1 . .
    H H2 1.1174 0.3512 0.2093 0.122 Uiso calc R 1 . .
loop_
    _atom_site_aniso_label
    _atom_site_aniso_U_11
    _atom_site_aniso_U_22
    _atom_site_aniso_U_33
    _atom_site_aniso_U_12
    _atom_site_aniso_U_13
    _atom_site_aniso_U_23
    C1 0.0529(12) 0.0487(12) 0.0422(12) 0.0166(9) 0.0120(9) 0.0232(10)
    C2 0.0539(13) 0.0595(14) 0.0556(14) 0.0219(11) 0.0143(10) 0.0271(11)
    C3 0.0682(16) 0.0667(16) 0.0672(16) 0.0343(13) 0.0272(12) 0.0325(13)
    C4 0.091(2) 0.0566(15) 0.0625(16) 0.0302(14) 0.0287(14) 0.0244(12)
    C5 0.0789(17) 0.0514(14) 0.0552(14) 0.0112(12) 0.0127(12) 0.0176(11)
    C6 0.0610(14) 0.0511(13) 0.0430(12) 0.0117(10) 0.0097(10) 0.0214(10)
    C7 0.0552(13) 0.0541(14) 0.0526(13) 0.0027(10) -0.0015(10) 0.0204(11)
    C8 0.0441(12) 0.0589(14) 0.0560(13) 0.0092(10) -0.0010(10) 0.0260(11)
    C9 0.0438(11) 0.0506(12) 0.0424(11) 0.0128(9) 0.0048(8) 0.0243(9)
    C10 0.0395(11) 0.0515(12) 0.0420(11) 0.0120(9) 0.0034(8) 0.0249(9)
    C11 0.0455(11) 0.0545(13) 0.0492(12) 0.0162(9) 0.0099(9) 0.0291(10)
    C12 0.0471(12) 0.0673(15) 0.0682(15) 0.0250(11) 0.0153(10) 0.0383(13)
    C13 0.0691(16) 0.0657(16) 0.0717(16) 0.0334(13) 0.0234(12) 0.0382(13)
    C14 0.0793(17) 0.0525(14) 0.0670(16) 0.0222(12) 0.0132(13) 0.0236(12)
    C15 0.0582(14) 0.0547(14) 0.0584(14) 0.0136(11) 0.0034(11) 0.0227(11)
    C16 0.0465(11) 0.0502(12) 0.0455(12) 0.0166(9) 0.0089(9) 0.0267(10)
    C17 0.0359(10) 0.0505(12) 0.0486(12) 0.0099(8) 0.0023(8) 0.0236(9)
    C18 0.0375(10) 0.0424(11) 0.0410(11) 0.0084(8) 0.0008(8) 0.0142(9)
    C19 0.0423(11) 0.0665(14) 0.0477(13) 0.0199(10) 0.0052(9) 0.0225(11)
    C20 0.0548(13) 0.0716(15) 0.0456(13) 0.0202(11) 0.0140(10) 0.0254(11)
    C21 0.0557(13) 0.0482(12) 0.0412(12) 0.0143(10) 0.0029(9) 0.0173(9)
    C22 0.0791(17) 0.0717(16) 0.0489(14) 0.0247(13) 0.0084(12) 0.0309(12)
    C23 0.0856(19) 0.0767(17) 0.0633(16) 0.0304(14) -0.0019(13) 0.0381(14)
    C24 0.0625(15) 0.0780(17) 0.0804(18) 0.0291(13) 0.0023(13) 0.0431(14)
    C25 0.0489(13) 0.0634(14) 0.0669(15) 0.0196(11) 0.0063(11) 0.0357(12)
    C26 0.0437(11) 0.0418(11) 0.0466(12) 0.0084(9) -0.0012(9) 0.0184(9)
    C27 0.126(6) 0.111(6) 0.093(5) 0.052(5) 0.008(5) 0.033(4)
    C28 0.243(5) 0.064(2) 0.083(3) 0.045(3) -0.029(3) 0.0222(18)
    C29 0.262(7) 0.096(3) 0.094(3) 0.027(4) -0.041(4) 0.044(2)
    C30 0.268(7) 0.085(3) 0.069(3) 0.036(4) -0.027(4) 0.031(2)
    N1 0.0448(10) 0.0504(10) 0.0444(10) 0.0156(8) 0.0062(7) 0.0220(8)
    N2 0.0403(9) 0.0540(11) 0.0579(11) 0.0146(8) 0.0035(8) 0.0270(9)
    N3 0.0383(9) 0.0491(10) 0.0464(10) 0.0136(7) 0.0035(7) 0.0237(8)
    N4 0.0381(9) 0.0495(10) 0.0473(10) 0.0131(7) 0.0031(7) 0.0217(8)
    O1 0.0539(10) 0.0736(12) 0.0870(13) 0.0276(9) 0.0027(9) 0.0180(10)
    O2 0.0540(10) 0.1300(17) 0.1009(15) 0.0461(11) 0.0256(10) 0.0773(13)
_geom_special_details
;
All e.s.d.'s (except the e.s.d. in the dihedral angle between two l.s. planes)
are estimated using the full covariance matrix. The cell e.s.d.'s are taken
into account individually in the estimation of e.s.d.'s in distances, angles
and torsion angles; correlations between e.s.d.'s in cell parameters are only
used when they are defined by crystal symmetry. An approximate (isotropic)
treatment of cell e.s.d.'s is used for estimating e.s.d.'s involving l.s.
planes.
;
loop_
    _geom_bond_atom_site_label_1
    _geom_bond_atom_site_label_2
    _geom_bond_site_symmetry_2
    _geom_bond_distance
    _geom_bond_publ_flag
    C1 N1 . 1.363(3) ?
    C1 C6 . 1.415(3) ?
    C1 C2 . 1.435(3) ?
    C2 O1 . 1.354(3) ?
    C2 C3 . 1.365(3) ?
    C3 C4 . 1.406(4) ?
    C3 H3 . 0.9300 ?
    C4 C5 . 1.365(4) ?
    C4 H4 . 0.9300 ?
    C5 C6 . 1.414(3) ?
    C5 H5 . 0.9300 ?
    C6 C7 . 1.411(3) ?
    C7 C8 . 1.358(3) ?
    C7 H7 . 0.9300 ?
    C8 C9 . 1.418(3) ?
    C8 H8 . 0.9300 ?
    C9 N1 . 1.325(3) ?
    C9 C10 . 1.474(3) y
    C10 N2 . 1.327(3) y
    C10 N3 . 1.381(3) y
    C11 N2 . 1.385(3) ?
    C11 C12 . 1.400(3) ?
    C11 C16 . 1.402(3) ?
    C12 C13 . 1.378(4) ?
    C12 H12 . 0.9300 ?
    C13 C14 . 1.398(4) ?
    C13 H13 . 0.9300 ?
    C14 C15 . 1.381(3) ?
    C14 H14 . 0.9300 ?
    C15 C16 . 1.394(3) ?
    C15 H15 . 0.9300 ?
    C16 N3 . 1.385(3) y
    C17 N3 . 1.462(3) y
    C17 C18 . 1.513(3) y
    C17 H17A . 0.9700 ?
    C17 H17B . 0.9700 ?
    C18 N4 . 1.320(3) ?
    C18 C19 . 1.410(3) ?
    C19 C20 . 1.365(3) ?
    C19 H19 . 0.9300 ?
    C20 C21 . 1.409(3) ?
    C20 H20 . 0.9300 ?
    C21 C26 . 1.416(3) ?
    C21 C22 . 1.421(3) ?
    C22 C23 . 1.365(4) ?
    C22 H22 . 0.9300 ?
    C23 C24 . 1.403(4) ?
    C23 H23 . 0.9300 ?
    C24 C25 . 1.369(3) ?
    C24 H24 . 0.9300 ?
    C25 O2 . 1.361(3) ?
    C25 C26 . 1.414(3) ?
    C26 N4 . 1.374(3) ?
    C27 C28 . 1.4463(15) ?
    C27 H27A . 0.9600 ?
    C27 H27B . 0.9600 ?
    C27 H27C . 0.9600 ?
    C28 C29 . 1.358(6) ?
    C28 C30 2_776 1.365(6) ?
    C29 C30 . 1.351(9) ?
    C29 H29 . 0.9300 ?
    C30 C28 2_776 1.365(6) ?
    C30 H30 . 0.9300 ?
    O1 H1 . 0.8200 ?
    O2 H2 . 0.8200 ?
loop_
    _geom_angle_atom_site_label_1
    _geom_angle_atom_site_label_2
    _geom_angle_atom_site_label_3
    _geom_angle_site_symmetry_1
    _geom_angle_site_symmetry_3
    _geom_angle
    _geom_angle_publ_flag
    N1 C1 C6 . . 123.4(2) ?
    N1 C1 C2 . . 117.63(19) ?
    C6 C1 C2 . . 119.0(2) ?
    O1 C2 C3 . . 120.0(2) ?
    O1 C2 C1 . . 120.0(2) ?
    C3 C2 C1 . . 120.0(2) ?
    C2 C3 C4 . . 120.4(2) ?
    C2 C3 H3 . . 119.8 ?
    C4 C3 H3 . . 119.8 ?
    C5 C4 C3 . . 121.2(2) ?
    C5 C4 H4 . . 119.4 ?
    C3 C4 H4 . . 119.4 ?
    C4 C5 C6 . . 120.1(2) ?
    C4 C5 H5 . . 119.9 ?
    C6 C5 H5 . . 119.9 ?
    C7 C6 C5 . . 124.3(2) ?
    C7 C6 C1 . . 116.4(2) ?
    C5 C6 C1 . . 119.3(2) ?
    C8 C7 C6 . . 120.6(2) ?
    C8 C7 H7 . . 119.7 ?
    C6 C7 H7 . . 119.7 ?
    C7 C8 C9 . . 118.8(2) ?
    C7 C8 H8 . . 120.6 ?
    C9 C8 H8 . . 120.6 ?
    N1 C9 C8 . . 123.0(2) ?
    N1 C9 C10 . . 118.97(18) ?
    C8 C9 C10 . . 117.98(18) ?
    N2 C10 N3 . . 112.54(18) y
    N2 C10 C9 . . 122.02(18) ?
    N3 C10 C9 . . 125.44(17) ?
    N2 C11 C12 . . 129.9(2) ?
    N2 C11 C16 . . 109.73(17) ?
    C12 C11 C16 . . 120.4(2) ?
    C13 C12 C11 . . 117.5(2) ?
    C13 C12 H12 . . 121.2 ?
    C11 C12 H12 . . 121.2 ?
    C12 C13 C14 . . 121.5(2) ?
    C12 C13 H13 . . 119.2 ?
    C14 C13 H13 . . 119.2 ?
    C15 C14 C13 . . 121.9(2) ?
    C15 C14 H14 . . 119.0 ?
    C13 C14 H14 . . 119.0 ?
    C14 C15 C16 . . 116.6(2) ?
    C14 C15 H15 . . 121.7 ?
    C16 C15 H15 . . 121.7 ?
    N3 C16 C15 . . 132.0(2) ?
    N3 C16 C11 . . 106.02(18) ?
    C15 C16 C11 . . 122.00(19) ?
    N3 C17 C18 . . 114.36(16) ?
    N3 C17 H17A . . 108.7 ?
    C18 C17 H17A . . 108.7 ?
    N3 C17 H17B . . 108.7 ?
    C18 C17 H17B . . 108.7 ?
    H17A C17 H17B . . 107.6 ?
    N4 C18 C19 . . 122.82(19) ?
    N4 C18 C17 . . 115.06(17) ?
    C19 C18 C17 . . 122.09(18) ?
    C20 C19 C18 . . 118.8(2) ?
    C20 C19 H19 . . 120.6 ?
    C18 C19 H19 . . 120.6 ?
    C19 C20 C21 . . 121.0(2) ?
    C19 C20 H20 . . 119.5 ?
    C21 C20 H20 . . 119.5 ?
    C20 C21 C26 . . 115.94(19) ?
    C20 C21 C22 . . 124.9(2) ?
    C26 C21 C22 . . 119.2(2) ?
    C23 C22 C21 . . 119.8(2) ?
    C23 C22 H22 . . 120.1 ?
    C21 C22 H22 . . 120.1 ?
    C22 C23 C24 . . 121.2(2) ?
    C22 C23 H23 . . 119.4 ?
    C24 C23 H23 . . 119.4 ?
    C25 C24 C23 . . 120.2(2) ?
    C25 C24 H24 . . 119.9 ?
    C23 C24 H24 . . 119.9 ?
    O2 C25 C24 . . 120.1(2) ?
    O2 C25 C26 . . 119.5(2) ?
    C24 C25 C26 . . 120.3(2) ?
    N4 C26 C25 . . 117.61(19) ?
    N4 C26 C21 . . 123.14(19) ?
    C25 C26 C21 . . 119.2(2) ?
    C28 C27 H27A . . 109.5 ?
    C28 C27 H27B . . 109.5 ?
    H27A C27 H27B . . 109.5 ?
    C28 C27 H27C . . 109.5 ?
    H27A C27 H27C . . 109.5 ?
    H27B C27 H27C . . 109.5 ?
    C29 C28 C30 . 2_776 121.6(5) ?
    C29 C28 C27 . . 117.7(6) ?
    C30 C28 C27 2_776 . 120.6(6) ?
    C30 C29 C28 . . 118.3(5) ?
    C30 C29 H29 . . 120.9 ?
    C28 C29 H29 . . 120.9 ?
    C29 C30 C28 . 2_776 120.1(5) ?
    C29 C30 H30 . . 120.0 ?
    C28 C30 H30 2_776 . 120.0 ?
    C9 N1 C1 . . 117.77(18) y
    C10 N2 C11 . . 105.48(17) y
    C10 N3 C16 . . 106.21(16) y
    C10 N3 C17 . . 129.92(17) y
    C16 N3 C17 . . 123.86(16) y
    C18 N4 C26 . . 118.16(17) y
    C2 O1 H1 . . 109.5 ?
    C25 O2 H2 . . 109.5 ?
loop_
    _geom_torsion_atom_site_label_1
    _geom_torsion_atom_site_label_2
    _geom_torsion_atom_site_label_3
    _geom_torsion_atom_site_label_4
    _geom_torsion_site_symmetry_1
    _geom_torsion_site_symmetry_2
    _geom_torsion_site_symmetry_3
    _geom_torsion_site_symmetry_4
    _geom_torsion
    _geom_torsion_publ_flag
    N1 C1 C2 O1 . . . . 2.7(3) ?
    C6 C1 C2 O1 . . . . -177.24(19) ?
    N1 C1 C2 C3 . . . . -178.68(19) ?
    C6 C1 C2 C3 . . . . 1.4(3) ?
    O1 C2 C3 C4 . . . . 177.8(2) ?
    C1 C2 C3 C4 . . . . -0.8(3) ?
    C2 C3 C4 C5 . . . . 0.0(4) ?
    C3 C4 C5 C6 . . . . 0.2(4) ?
    C4 C5 C6 C7 . . . . -178.4(2) ?
    C4 C5 C6 C1 . . . . 0.4(3) ?
    N1 C1 C6 C7 . . . . -2.3(3) ?
    C2 C1 C6 C7 . . . . 177.70(19) ?
    N1 C1 C6 C5 . . . . 178.91(19) ?
    C2 C1 C6 C5 . . . . -1.1(3) ?
    C5 C6 C7 C8 . . . . -178.7(2) ?
    C1 C6 C7 C8 . . . . 2.5(3) ?
    C6 C7 C8 C9 . . . . -0.7(3) ?
    C7 C8 C9 N1 . . . . -1.8(3) ?
    C7 C8 C9 C10 . . . . 178.01(19) ?
    N1 C9 C10 N2 . . . . 179.53(18) ?
    C8 C9 C10 N2 . . . . -0.3(3) ?
    N1 C9 C10 N3 . . . . -0.2(3) ?
    C8 C9 C10 N3 . . . . 179.92(18) ?
    N2 C11 C12 C13 . . . . -179.8(2) ?
    C16 C11 C12 C13 . . . . -0.5(3) ?
    C11 C12 C13 C14 . . . . -0.3(3) ?
    C12 C13 C14 C15 . . . . 0.6(4) ?
    C13 C14 C15 C16 . . . . -0.1(4) ?
    C14 C15 C16 N3 . . . . 178.5(2) ?
    C14 C15 C16 C11 . . . . -0.8(3) ?
    N2 C11 C16 N3 . . . . 1.0(2) ?
    C12 C11 C16 N3 . . . . -178.36(18) ?
    N2 C11 C16 C15 . . . . -179.55(19) ?
    C12 C11 C16 C15 . . . . 1.1(3) ?
    N3 C17 C18 N4 . . . . 158.92(17) ?
    N3 C17 C18 C19 . . . . -23.0(3) ?
    N4 C18 C19 C20 . . . . 2.3(3) ?
    C17 C18 C19 C20 . . . . -175.59(19) ?
    C18 C19 C20 C21 . . . . -0.3(3) ?
    C19 C20 C21 C26 . . . . -1.1(3) ?
    C19 C20 C21 C22 . . . . 179.3(2) ?
    C20 C21 C22 C23 . . . . 179.0(2) ?
    C26 C21 C22 C23 . . . . -0.6(3) ?
    C21 C22 C23 C24 . . . . 0.3(4) ?
    C22 C23 C24 C25 . . . . -0.1(4) ?
    C23 C24 C25 O2 . . . . 178.7(2) ?
    C23 C24 C25 C26 . . . . 0.2(4) ?
    O2 C25 C26 N4 . . . . 1.5(3) ?
    C24 C25 C26 N4 . . . . 179.9(2) ?
    O2 C25 C26 C21 . . . . -179.1(2) ?
    C24 C25 C26 C21 . . . . -0.6(3) ?
    C20 C21 C26 N4 . . . . 0.6(3) ?
    C22 C21 C26 N4 . . . . -179.78(19) ?
    C20 C21 C26 C25 . . . . -178.89(19) ?
    C22 C21 C26 C25 . . . . 0.8(3) ?
    C30 C28 C29 C30 2_776 . . . -1.2(8) ?
    C27 C28 C29 C30 . . . . -178.0(5) ?
    C28 C29 C30 C28 . . . 2_776 1.2(8) ?
    C8 C9 N1 C1 . . . . 2.2(3) ?
    C10 C9 N1 C1 . . . . -177.69(17) ?
    C6 C1 N1 C9 . . . . 0.0(3) ?
    C2 C1 N1 C9 . . . . 180.00(18) ?
    N3 C10 N2 C11 . . . . -0.2(2) ?
    C9 C10 N2 C11 . . . . -179.95(17) ?
    C12 C11 N2 C10 . . . . 178.8(2) ?
    C16 C11 N2 C10 . . . . -0.6(2) ?
    N2 C10 N3 C16 . . . . 0.8(2) ?
    C9 C10 N3 C16 . . . . -179.41(18) ?
    N2 C10 N3 C17 . . . . -178.58(18) ?
    C9 C10 N3 C17 . . . . 1.2(3) ?
    C15 C16 N3 C10 . . . . 179.6(2) ?
    C11 C16 N3 C10 . . . . -1.1(2) ?
    C15 C16 N3 C17 . . . . -1.0(3) ?
    C11 C16 N3 C17 . . . . 178.35(17) ?
    C18 C17 N3 C10 . . . . -81.6(3) ?
    C18 C17 N3 C16 . . . . 99.1(2) ?
    C19 C18 N4 C26 . . . . -2.8(3) ?
    C17 C18 N4 C26 . . . . 175.22(16) ?
    C25 C26 N4 C18 . . . . -179.18(18) ?
    C21 C26 N4 C18 . . . . 1.4(3) ?
loop_
    _geom_hbond_atom_site_label_D
    _geom_hbond_atom_site_label_H
    _geom_hbond_atom_site_label_A
    _geom_hbond_site_symmetry_A
    _geom_hbond_distance_DH
    _geom_hbond_distance_HA
    _geom_hbond_distance_DA
    _geom_hbond_angle_DHA
    _geom_hbond_publ_flag
    O1 H1 N1 . 0.82 2.29 2.745(3) 115.6 y
    O1 H1 N4 . 0.82 2.47 3.131(3) 138.6 y
    O2 H2 N4 . 0.82 2.27 2.722(3) 115.5 y
    O2 H2 N2 1_655 0.82 2.55 3.145(3) 130.8 y
