# Supplementary material for: Bis{2-[1-(8-hydroxy-2-quinolylmethyl)-1H-benzimidazol-2-yl]quinolin-8-ol} toluene solvate
Source: Acta Crystallogr Sect E Struct Rep Online. 2010 Feb 20;66(Pt 3):o671–2. doi: 10.1107/S1600536810004794 (PMC2983692; doi:10.1107/S1600536810004794)
Supplement: Supplementary file 2 [file e-66-0o671-Isup2.hkl]

# 
# h,k,l, Fc-squared, Fo-squared, sigma(Fo-squared) and status flag 
# 
data_I
_shelx_title ' CHL1 in P-1' 
_shelx_refln_list_code          4 
_shelx_F_calc_maximum      176.77 
_exptl_crystal_F_000       486.00 
_reflns_d_resolution_high  0.8394 
 
loop_ 
 _symmetry_equiv_pos_as_xyz 
 'x, y, z' 
 '-x, -y, -z' 
 
_cell_length_a     8.0138 
_cell_length_b    12.6687 
_cell_length_c    12.7272 
_cell_angle_alpha 112.979 
_cell_angle_beta   90.881 
_cell_angle_gamma 100.966 
 
_shelx_F_squared_multiplier     1.000 
 
loop_ 
 _refln_index_h 
 _refln_index_k 
 _refln_index_l 
 _refln_F_squared_calc 
 _refln_F_squared_meas 
 _refln_F_squared_sigma 
 _refln_observed_status 
   1   0   0      991.39      968.60     50.04 o 
   2   0   0      473.62      575.76     22.00 o 
   3   0   0     1663.32     1625.12     56.00 o 
   4   0   0       40.29       26.72      2.36 o 
   5   0   0       10.64        7.98      1.12 o 
   6   0   0       70.34       58.46      3.03 o 
   7   0   0       84.71       92.52      6.77 o 
   8   0   0       50.59       48.77      3.90 o 
   9   0   0       13.57       11.98      3.80 o 
  -9   1   0        5.26        9.24      2.83 o 
  -8   1   0        1.56        3.75      1.05 o 
  -7   1   0        0.53        0.63      0.69 o 
  -6   1   0       22.99       23.07      3.11 o 
  -5   1   0       22.37       23.39      1.18 o 
  -4   1   0      666.36      735.26     11.57 o 
  -3   1   0        6.66       11.76      2.22 o 
  -2   1   0        2.66       -0.26      0.19 o 
  -1   1   0      478.39      461.32      9.98 o 
   0   1   0     1649.99     1475.23     58.79 o 
   1   1   0      711.06      683.43     11.60 o 
   2   1   0       61.26       33.59      1.14 o 
   3   1   0      445.29      487.65      9.09 o 
   4   1   0      159.13      153.21      3.75 o 
   5   1   0        1.02        0.98      0.85 o 
   6   1   0      263.72      241.38      8.55 o 
   7   1   0       42.23       43.56      2.86 o 
   8   1   0       11.28       12.90      1.87 o 
   9   1   0        9.15        9.16      2.29 o 
  -9   2   0        3.04        0.95      1.18 o 
  -8   2   0        3.47        3.22      1.80 o 
  -7   2   0        0.00       -0.46      0.55 o 
  -6   2   0       50.00       49.51      2.59 o 
  -5   2   0      391.21      411.10      7.43 o 
  -4   2   0      685.07      755.70     11.92 o 
  -3   2   0       23.66       13.21      0.73 o 
  -2   2   0      908.99      912.14     21.26 o 
  -1   2   0      415.05      392.97     14.25 o 
   0   2   0     1572.38     1573.53     26.43 o 
   1   2   0     4207.86     4148.05     66.84 o 
   2   2   0      311.17      377.26      7.19 o 
   3   2   0      238.52      248.67      5.29 o 
   4   2   0      192.40      236.55      5.35 o 
   5   2   0       23.24       26.98      2.71 o 
   6   2   0        8.46        9.86      1.55 o 
   7   2   0        8.78       10.12      2.42 o 
   8   2   0        2.42        3.06      1.00 o 
  -9   3   0        3.16        1.49      1.72 o 
  -8   3   0       65.87       67.17      6.22 o 
  -7   3   0       21.60       18.44      3.37 o 
  -6   3   0      244.09      224.89      6.20 o 
  -5   3   0      182.70      191.40      4.23 o 
  -4   3   0      141.63      146.79      3.28 o 
  -3   3   0     1502.73     1636.54     30.34 o 
  -2   3   0       36.32       22.39      1.30 o 
  -1   3   0     2838.49     2786.20     39.16 o 
   0   3   0     3727.20     3852.99     67.56 o 
   1   3   0     4384.01     4213.83     68.03 o 
   2   3   0       53.31       37.01      1.54 o 
   3   3   0        0.76        0.38      0.29 o 
   4   3   0       38.25       36.49      1.86 o 
   5   3   0       40.06       41.42      3.29 o 
   6   3   0       39.19       35.00      3.56 o 
   7   3   0       28.24       28.62      2.55 o 
   8   3   0       14.26       18.23      3.06 o 
  -9   4   0        1.03        1.10      1.67 o 
  -8   4   0       35.67       39.28      5.25 o 
  -7   4   0        0.00        1.74      1.49 o 
  -6   4   0      157.51      156.20      5.57 o 
  -5   4   0      169.66      164.07      3.75 o 
  -4   4   0      486.89      539.82      8.79 o 
  -3   4   0     2082.49     2060.75     39.78 o 
  -2   4   0      204.32      182.12      6.72 o 
  -1   4   0     1411.39     1322.45     19.03 o 
   0   4   0       73.72       61.23      1.54 o 
   1   4   0     3095.29     3095.39     50.64 o 
   2   4   0      198.65      194.43      4.74 o 
   3   4   0      347.50      303.78      6.83 o 
   4   4   0      161.57      157.56      4.28 o 
   5   4   0        6.17        3.80      1.49 o 
   6   4   0       49.91       52.19      4.18 o 
   7   4   0        0.02       -1.27      0.85 o 
   8   4   0       48.12       53.07      4.82 o 
  -9   5   0        3.70        3.33      2.11 o 
  -8   5   0        0.04        0.29      1.32 o 
  -7   5   0        0.47        0.48      1.28 o 
  -6   5   0       47.63       45.56      2.85 o 
  -5   5   0        4.89        7.23      1.43 o 
  -4   5   0      581.63      644.75     10.19 o 
  -3   5   0      110.06      117.78      4.16 o 
  -2   5   0       60.02       59.20      2.55 o 
  -1   5   0      283.39      303.33      5.18 o 
   0   5   0      290.06      303.75      5.26 o 
   1   5   0      207.19      218.13      5.23 o 
   2   5   0      962.92      965.07     23.82 o 
   3   5   0       37.71       38.59      1.94 o 
   4   5   0       82.48       73.88      4.51 o 
   5   5   0      123.35      125.68      6.54 o 
   6   5   0       18.76       16.12      2.75 o 
   7   5   0       14.84       13.56      2.87 o 
  -9   6   0        8.79        9.65      2.96 o 
  -8   6   0        7.34        9.94      3.06 o 
  -7   6   0       13.62       14.84      3.33 o 
  -6   6   0      112.71      106.20      4.74 o 
  -5   6   0       18.31       15.31      3.17 o 
  -4   6   0       17.02       23.09      1.95 o 
  -3   6   0      897.06      952.85     20.27 o 
  -2   6   0      308.43      359.24      8.87 o 
  -1   6   0     2679.98     2689.28     60.52 o 
   0   6   0       66.03       71.57      1.93 o 
   1   6   0      259.19      219.93      5.51 o 
   2   6   0      378.89      389.72      8.61 o 
   3   6   0        6.99        6.25      1.00 o 
   4   6   0       13.49       14.18      2.34 o 
   5   6   0      217.35      200.42      8.91 o 
   6   6   0       42.40       44.08      4.40 o 
   7   6   0        9.54       11.06      2.69 o 
  -9   7   0       15.41       22.80      4.42 o 
  -8   7   0        3.63        3.49      1.98 o 
  -7   7   0       32.64       28.14      4.34 o 
  -6   7   0      135.25      145.84      5.91 o 
  -5   7   0      210.99      215.00      7.21 o 
  -4   7   0       11.30       10.41      1.53 o 
  -3   7   0      140.81      161.08     10.37 o 
  -2   7   0      182.25      168.41      5.31 o 
  -1   7   0      296.11      272.85      7.10 o 
   0   7   0       23.05       24.51      1.52 o 
   1   7   0      105.81      109.70      4.30 o 
   2   7   0       64.86       65.60      2.86 o 
   3   7   0        7.84        5.07      1.01 o 
   4   7   0       21.41       27.97      3.22 o 
   5   7   0        1.95        5.31      1.74 o 
   6   7   0        0.00        0.06      0.97 o 
   7   7   0        2.94        3.74      1.72 o 
  -8   8   0       17.13       17.20      3.78 o 
  -7   8   0       92.12      101.11      5.08 o 
  -6   8   0       71.66       74.41      4.15 o 
  -5   8   0      658.93      652.77     16.15 o 
  -4   8   0      126.91      124.21      5.05 o 
  -3   8   0       33.23       34.01      3.51 o 
  -2   8   0       30.64       30.57      2.22 o 
  -1   8   0       63.37       58.05      1.85 o 
   0   8   0        0.13        0.94      0.45 o 
   1   8   0      154.18      154.33      4.77 o 
   2   8   0       51.54       57.14      2.82 o 
   3   8   0       23.66       24.15      2.02 o 
   4   8   0       26.11       22.57      3.02 o 
   5   8   0        3.70        3.56      1.59 o 
   6   8   0        3.24        4.59      1.80 o 
  -8   9   0        0.29        0.68      1.86 o 
  -7   9   0        3.73        1.32      0.89 o 
  -6   9   0       28.84       28.77      2.85 o 
  -5   9   0        1.59        1.54      1.04 o 
  -4   9   0        2.87        1.40      2.23 o 
  -3   9   0       78.73       74.77      3.78 o 
  -2   9   0       81.28       85.65      3.76 o 
  -1   9   0       53.62       58.61      2.71 o 
   0   9   0        0.18        0.25      0.34 o 
   1   9   0       17.44       14.13      1.57 o 
   2   9   0       61.94       62.98      3.25 o 
   3   9   0       12.91       14.30      2.36 o 
   4   9   0       30.50       31.63      3.62 o 
   5   9   0        3.07        6.32      1.82 o 
  -7  10   0        0.64        1.66      0.95 o 
  -6  10   0       14.52        9.56      2.08 o 
  -5  10   0        2.80        4.89      1.38 o 
  -4  10   0        3.65        3.13      1.87 o 
  -3  10   0       45.09       40.55      2.93 o 
  -2  10   0      218.75      213.94      6.73 o 
  -1  10   0       98.89      104.74      3.92 o 
   0  10   0        6.89        3.20      1.59 o 
   1  10   0        0.06        1.54      0.65 o 
   2  10   0      110.37      106.13      4.34 o 
   3  10   0        2.85        1.88      1.05 o 
   4  10   0        2.24        0.81      1.12 o 
   5  10   0        0.00       -0.83      1.07 o 
  -7  11   0       25.22       22.27      2.85 o 
  -6  11   0        4.56        2.22      1.04 o 
  -5  11   0        0.03       -0.19      0.86 o 
  -4  11   0        3.02        0.78      1.02 o 
  -3  11   0       55.51       53.07      3.39 o 
  -2  11   0       80.60       92.70      7.22 o 
  -1  11   0        2.83        2.36      1.57 o 
   0  11   0        0.56       -0.31      1.10 o 
   1  11   0        6.63        8.87      2.56 o 
   2  11   0        0.19        0.47      0.66 o 
   3  11   0        4.69        2.58      1.24 o 
   4  11   0       10.34       13.39      2.73 o 
  -6  12   0        0.97        0.47      1.19 o 
  -5  12   0        6.15        4.07      2.19 o 
  -4  12   0        1.32        0.22      1.09 o 
  -3  12   0       17.88       19.11      5.40 o 
  -2  12   0       11.02       11.74      3.04 o 
  -1  12   0        0.23       -0.43      1.05 o 
   0  12   0        3.83        3.04      1.82 o 
   1  12   0        2.31        1.78      1.59 o 
   2  12   0        0.22        1.32      1.45 o 
  -5  13   0        3.15        3.17      1.56 o 
  -4  13   0        0.30        2.91      1.67 o 
  -3  13   0        0.01        1.80      1.57 o 
  -2  13   0        4.14        6.84      2.34 o 
  -1  13   0        0.28        0.17      1.43 o 
   0  13   0        1.80        3.93      2.09 o 
   1  13   0        2.38        3.37      1.90 o 
   1 -14   1       10.18        8.83      3.06 o 
   2 -14   1       11.01       13.66      3.62 o 
   3 -14   1        0.02       -0.27      1.36 o 
  -1 -13   1        0.02        2.89      1.86 o 
   0 -13   1        1.69        0.50      1.55 o 
   1 -13   1        5.80        1.78      1.86 o 
   2 -13   1        9.73       10.62      2.94 o 
   3 -13   1        1.77        3.15      1.90 o 
   4 -13   1        5.79        7.73      1.82 o 
   5 -13   1        0.17        0.78      1.17 o 
  -3 -12   1        0.24       -0.21      0.85 o 
  -1 -12   1        2.88        2.40      1.76 o 
   0 -12   1       15.82       13.25      3.20 o 
   1 -12   1        8.36        9.24      2.63 o 
   2 -12   1       70.82       59.49      6.76 o 
   3 -12   1        0.27        1.40      2.47 o 
   4 -12   1        0.22        0.71      0.89 o 
   5 -12   1        1.51       -1.14      1.00 o 
   6 -12   1       35.53       40.58      3.83 o 
  -4 -11   1        4.23        5.02      1.84 o 
  -3 -11   1        0.74        1.65      1.07 o 
  -2 -11   1        2.91        1.16      1.48 o 
  -1 -11   1        6.32        8.27      2.27 o 
   0 -11   1       14.03       17.18      3.27 o 
   1 -11   1       34.39       32.42      4.22 o 
   2 -11   1       18.88       19.19      3.62 o 
   3 -11   1       68.76       71.15      4.99 o 
   4 -11   1       23.20       23.63      2.64 o 
   5 -11   1        0.73        1.01      0.87 o 
   6 -11   1       15.95       18.68      2.54 o 
   7 -11   1        0.29       -0.40      0.95 o 
  -5 -10   1       15.72       13.23      2.77 o 
  -4 -10   1        3.41        3.45      1.51 o 
  -3 -10   1        6.29        5.73      1.65 o 
  -2 -10   1      299.04      335.70      8.83 o 
  -1 -10   1      144.24      146.30      5.04 o 
   0 -10   1        3.56        4.59      1.80 o 
   1 -10   1       53.33       49.02      2.59 o 
   2 -10   1      285.90      291.61      8.36 o 
   3 -10   1       17.35       18.94      2.25 o 
   4 -10   1       20.93       18.14      2.42 o 
   5 -10   1       12.55       13.70      3.38 o 
   6 -10   1       38.90       37.67      3.24 o 
   7 -10   1        6.37        6.01      1.51 o 
   8 -10   1        6.92        5.95      2.71 o 
  -6  -9   1        0.02        0.50      1.14 o 
  -5  -9   1        0.21        2.46      1.14 o 
  -4  -9   1       27.77       24.48      3.25 o 
  -3  -9   1        2.89        3.00      1.14 o 
  -2  -9   1        5.42        6.89      1.23 o 
  -1  -9   1        2.99        4.65      1.99 o 
   0  -9   1       21.28       18.42      1.60 o 
   1  -9   1      153.65      148.77      4.85 o 
   2  -9   1       39.47       38.38      2.49 o 
   3  -9   1       13.33       16.72      2.02 o 
   4  -9   1       85.36       74.46      6.89 o 
   5  -9   1       43.87       33.96      2.92 o 
   6  -9   1        8.19        9.55      1.78 o 
   7  -9   1       65.46       65.59      4.16 o 
   8  -9   1       15.66       19.53      3.97 o 
  -6  -8   1        1.79        2.44      1.45 o 
  -5  -8   1        1.30        2.52      1.22 o 
  -4  -8   1       32.97       34.11      3.66 o 
  -3  -8   1       15.15       17.80      2.46 o 
  -2  -8   1       22.86       22.82      1.86 o 
  -1  -8   1       17.51       11.73      1.31 o 
   0  -8   1       15.04       17.25      2.44 o 
   1  -8   1       31.40       26.02      1.34 o 
   2  -8   1       54.63       56.68      2.93 o 
   3  -8   1       76.94       73.01      3.52 o 
   4  -8   1       28.54       30.83      3.36 o 
   5  -8   1      334.65      320.05      9.58 o 
   6  -8   1       46.79       46.97      3.23 o 
   7  -8   1       32.36       29.87      5.05 o 
   8  -8   1        0.09       -0.04      1.53 o 
  -7  -7   1        6.67        7.09      2.25 o 
  -6  -7   1        5.78        5.77      2.11 o 
  -5  -7   1        2.39        4.26      1.63 o 
  -4  -7   1        0.78        1.12      0.91 o 
  -3  -7   1        0.14        0.37      0.44 o 
  -2  -7   1        6.80       10.15      1.21 o 
  -1  -7   1      233.13      241.07      6.68 o 
   0  -7   1       30.57       26.37      1.54 o 
   1  -7   1       19.40       19.44      1.55 o 
   2  -7   1      451.82      447.95     13.55 o 
   3  -7   1      177.95      179.40      6.57 o 
   4  -7   1       12.87        8.54      1.38 o 
   5  -7   1       48.57       41.19      2.77 o 
   6  -7   1       24.09       22.95      2.35 o 
   7  -7   1        0.50        1.15      0.77 o 
   8  -7   1        8.20        6.61      2.52 o 
   9  -7   1        0.40        0.66      1.63 o 
  -7  -6   1        0.19       -0.50      1.03 o 
  -6  -6   1        1.61        3.29      1.51 o 
  -5  -6   1       28.64       34.13      3.66 o 
  -4  -6   1        0.00        0.27      0.64 o 
  -3  -6   1        0.03        1.52      0.60 o 
  -2  -6   1       89.63       87.65      4.59 o 
  -1  -6   1       43.43       39.84      1.93 o 
   0  -6   1      387.55      382.80      6.59 o 
   1  -6   1      230.79      267.57      6.84 o 
   2  -6   1     1082.47     1080.88     16.10 o 
   3  -6   1       95.84       81.89      3.43 o 
   4  -6   1        2.31        1.54      0.62 o 
   5  -6   1       49.16       43.96      4.40 o 
   6  -6   1       41.96       37.84      2.70 o 
   7  -6   1      132.80      117.02      8.05 o 
   8  -6   1        4.84        5.29      2.25 o 
   9  -6   1        0.21        1.18      1.51 o 
  -8  -5   1        0.81        2.42      1.53 o 
  -7  -5   1       37.64       45.26      4.63 o 
  -6  -5   1        5.23        5.23      1.45 o 
  -5  -5   1        0.06        1.55      1.14 o 
  -4  -5   1       24.72       19.99      2.56 o 
  -3  -5   1      187.00      204.19      6.64 o 
  -2  -5   1        5.25        3.16      0.63 o 
  -1  -5   1        1.27        0.22      0.34 o 
   0  -5   1       95.01       95.19      3.30 o 
   1  -5   1       17.94       18.92      0.83 o 
   2  -5   1       62.69       69.11      2.78 o 
   3  -5   1       24.05       26.49      1.78 o 
   4  -5   1       95.24      112.85      3.68 o 
   5  -5   1      121.01      130.21      4.91 o 
   6  -5   1       42.10       39.45      2.64 o 
   7  -5   1       12.86       19.53      3.62 o 
   8  -5   1      119.59      107.11      8.07 o 
   9  -5   1        2.57        1.90      1.61 o 
  -8  -4   1       51.51       61.64      5.13 o 
  -7  -4   1      104.86      101.78      6.35 o 
  -6  -4   1       16.67       18.81      2.77 o 
  -5  -4   1       51.39       54.06      3.95 o 
  -4  -4   1        9.15       11.55      1.90 o 
  -3  -4   1      276.81      334.07      7.12 o 
  -2  -4   1      235.02      257.80      5.71 o 
  -1  -4   1       94.00      109.61      4.25 o 
   0  -4   1       52.82       56.89      1.47 o 
   1  -4   1      260.63      272.26      4.56 o 
   2  -4   1        4.69        3.59      0.67 o 
   3  -4   1        3.44        5.09      0.39 o 
   4  -4   1      270.79      308.64      5.60 o 
   5  -4   1       15.95       20.90      1.16 o 
   6  -4   1      156.57      156.75      3.94 o 
   7  -4   1       77.86       84.47      6.54 o 
   8  -4   1        0.15       -0.06      1.28 o 
   9  -4   1        0.61        1.49      1.61 o 
  -8  -3   1       58.86       59.84      3.67 o 
  -7  -3   1        2.58       -0.33      0.88 o 
  -6  -3   1        3.33        4.80      1.67 o 
  -5  -3   1       16.94       19.80      2.46 o 
  -4  -3   1        1.61        1.76      0.81 o 
  -3  -3   1        6.70        2.24      0.47 o 
  -2  -3   1      147.77      148.91      3.54 o 
  -1  -3   1     1897.68     1709.52     28.41 o 
   0  -3   1     1037.67     1073.25     15.42 o 
   1  -3   1     5009.99     4842.28    125.93 o 
   2  -3   1      635.03      549.71      8.65 o 
   3  -3   1      638.11      703.03     10.78 o 
   4  -3   1      182.48      243.34      4.73 o 
   5  -3   1      207.28      174.92      4.03 o 
   6  -3   1       20.39       24.92      1.80 o 
   7  -3   1      293.14      303.84      8.08 o 
   8  -3   1       19.42       24.81      4.01 o 
   9  -3   1        2.12        3.12      1.61 o 
  -9  -2   1       11.52       14.35      2.12 o 
  -8  -2   1        2.32        2.80      1.00 o 
  -7  -2   1       96.38       97.37      4.43 o 
  -6  -2   1      117.60      107.92      5.71 o 
  -5  -2   1       20.42       24.48      2.56 o 
  -4  -2   1      200.74      218.56      7.65 o 
  -3  -2   1       15.35        6.45      0.44 o 
  -2  -2   1      123.57      156.06      3.79 o 
  -1  -2   1      340.21      271.96      5.23 o 
   0  -2   1     1659.01     1735.08     24.28 o 
   1  -2   1     1246.28     1261.73     65.41 o 
   2  -2   1       57.32       68.36      1.87 o 
   3  -2   1       55.49       73.49      1.92 o 
   4  -2   1     1891.87     2010.45     29.09 o 
   5  -2   1        7.79        6.95      0.76 o 
   6  -2   1        2.10        2.87      0.82 o 
   7  -2   1        6.41        2.52      0.94 o 
   8  -2   1       18.60       16.81      1.98 o 
   9  -2   1        0.19        0.10      1.36 o 
  -9  -1   1        0.42        0.97      1.59 o 
  -8  -1   1        6.59        3.91      1.28 o 
  -7  -1   1       45.38       45.00      2.95 o 
  -6  -1   1      214.72      230.89      6.83 o 
  -5  -1   1       33.98       36.08      2.81 o 
  -4  -1   1       50.34       57.34      3.27 o 
  -3  -1   1      116.95       94.10      3.83 o 
  -2  -1   1       36.39       65.73      2.73 o 
  -1  -1   1      454.92      495.99      8.74 o 
   0  -1   1      811.09      814.42     21.16 o 
   1  -1   1      330.95      309.83      5.61 o 
   2  -1   1       71.94       47.88      1.29 o 
   3  -1   1      394.46      360.30      8.51 o 
   4  -1   1     1275.18     1448.06     21.47 o 
   5  -1   1       16.26       11.14      0.95 o 
   6  -1   1       74.19       70.45      3.39 o 
   7  -1   1        0.03        0.77      0.69 o 
   8  -1   1        0.48        0.70      0.94 o 
   9  -1   1        1.97        1.65      0.87 o 
  -9   0   1        0.01        0.19      1.05 o 
  -8   0   1       12.56       13.64      1.89 o 
  -7   0   1       73.36       72.47      6.95 o 
  -6   0   1        1.93        0.46      0.64 o 
  -5   0   1        5.59        2.17      0.65 o 
  -4   0   1       42.97       28.57      1.19 o 
  -3   0   1      144.89      142.99      3.18 o 
  -2   0   1      166.88      101.27      2.26 o 
  -1   0   1     6270.46     6455.77    281.83 o 
   0   0   1     3255.52     2253.84    122.43 o 
   1   0   1     9828.35    10024.97    139.16 o 
   2   0   1     1447.05     1254.72     18.07 o 
   3   0   1      304.61      292.51      5.84 o 
   4   0   1      828.83      799.74     12.60 o 
   5   0   1        4.78        8.38      0.81 o 
   6   0   1      569.60      567.87     12.67 o 
   7   0   1       71.14       58.38      3.21 o 
   8   0   1       12.02       11.79      1.74 o 
   9   0   1        7.47        6.01      1.98 o 
  -9   1   1        0.01        1.67      1.34 o 
  -8   1   1        0.09        0.05      0.69 o 
  -7   1   1       31.60       37.67      2.53 o 
  -6   1   1       23.39       25.79      2.03 o 
  -5   1   1       15.83       17.31      1.03 o 
  -4   1   1      768.04      718.39     11.35 o 
  -3   1   1      219.89      208.49      3.88 o 
  -2   1   1     1550.92     1304.67     27.85 o 
  -1   1   1      304.96      295.14      6.21 o 
   0   1   1       52.35       67.34      1.79 o 
   1   1   1     2445.73     2411.57     39.09 o 
   2   1   1     1016.09     1056.24     23.19 o 
   3   1   1      188.11      186.45     10.20 o 
   4   1   1        8.32       19.53      1.64 o 
   5   1   1      259.55      265.70      6.99 o 
   6   1   1      314.58      320.95      8.46 o 
   7   1   1      129.35      124.19      4.94 o 
   8   1   1        0.20        0.70      1.03 o 
   9   1   1        6.74        3.60      1.65 o 
  -9   2   1        1.21        1.03      1.38 o 
  -8   2   1        5.96        5.85      2.31 o 
  -7   2   1        0.26        1.08      0.81 o 
  -6   2   1       36.84       37.86      3.24 o 
  -5   2   1        1.66        2.18      0.51 o 
  -4   2   1      942.40      906.43     14.00 o 
  -3   2   1      234.58      229.75      4.23 o 
  -2   2   1      418.73      342.17      6.69 o 
  -1   2   1     1609.10     1497.05     28.31 o 
   0   2   1     3090.06     2818.25     39.16 o 
   1   2   1     7646.78     7881.64    125.72 o 
   2   2   1     1161.40     1010.46     17.54 o 
   3   2   1      367.11      340.54     10.07 o 
   4   2   1        9.33       11.16      0.98 o 
   5   2   1      226.88      237.22      6.55 o 
   6   2   1        4.77        8.25      1.35 o 
   7   2   1        0.41        0.17      1.16 o 
   8   2   1        0.57        3.18      1.55 o 
  -9   3   1        8.65        8.62      2.77 o 
  -8   3   1      106.57      107.20      8.13 o 
  -7   3   1       28.50       22.64      3.76 o 
  -6   3   1        0.15       -0.60      0.44 o 
  -5   3   1       18.93       20.41      1.14 o 
  -4   3   1       40.16       39.18      1.45 o 
  -3   3   1       76.29       80.78      1.96 o 
  -2   3   1      268.79      306.76      9.44 o 
  -1   3   1      204.64      170.33      2.98 o 
   0   3   1    15496.06    15197.00    717.51 o 
   1   3   1     1221.54     1194.10     20.47 o 
   2   3   1      135.27      103.43      3.00 o 
   3   3   1      190.45      180.68      4.60 o 
   4   3   1       16.46       10.03      1.78 o 
   5   3   1       53.69       55.34      3.87 o 
   6   3   1       70.07       84.43      5.21 o 
   7   3   1        0.82        1.14      1.16 o 
   8   3   1        1.26       -0.31      0.87 o 
  -9   4   1        2.37        3.08      1.96 o 
  -8   4   1        0.01       -0.25      1.14 o 
  -7   4   1       32.37       32.60      4.51 o 
  -6   4   1       26.06       18.38      1.88 o 
  -5   4   1      116.93      120.96      3.08 o 
  -4   4   1       35.04       31.73      1.22 o 
  -3   4   1        7.12        5.02      0.41 o 
  -2   4   1       67.66       85.96      3.08 o 
  -1   4   1      948.65      906.13     13.30 o 
   0   4   1      265.83      239.95      4.21 o 
   1   4   1      912.04      864.15     15.49 o 
   2   4   1      131.94      106.07      3.27 o 
   3   4   1       20.38       30.96      1.87 o 
   4   4   1      103.62       96.09      3.31 o 
   5   4   1       13.65       13.66      2.32 o 
   6   4   1       58.97       51.08      4.14 o 
   7   4   1        0.42        0.89      0.91 o 
   8   4   1        0.48       -1.55      1.03 o 
  -9   5   1        3.44        6.14      2.62 o 
  -8   5   1        6.18        2.15      2.05 o 
  -7   5   1       14.75       16.76      3.47 o 
  -6   5   1        7.36        6.34      1.34 o 
  -5   5   1      211.01      189.12      6.30 o 
  -4   5   1      134.31      138.70      4.94 o 
  -3   5   1       74.27       48.55      2.49 o 
  -2   5   1      451.40      432.18     10.07 o 
  -1   5   1       26.04       28.10      2.85 o 
   0   5   1      405.29      385.30      6.43 o 
   1   5   1     2432.19     2434.15     40.72 o 
   2   5   1       48.67       50.41      2.26 o 
   3   5   1       49.22       58.33      2.54 o 
   4   5   1       64.15       75.19      3.06 o 
   5   5   1       39.15       28.78      3.29 o 
   6   5   1       41.71       47.35      4.16 o 
   7   5   1        0.00       -0.27      0.87 o 
  -9   6   1        6.81        4.30      2.50 o 
  -8   6   1        9.11        7.94      2.98 o 
  -7   6   1        2.36        1.96      1.84 o 
  -6   6   1       37.24       40.47      2.85 o 
  -5   6   1        0.27        1.15      1.16 o 
  -4   6   1        2.38        0.41      0.66 o 
  -3   6   1       43.91       46.19      2.52 o 
  -2   6   1        0.14        0.12      0.28 o 
  -1   6   1       45.95       61.92      1.76 o 
   0   6   1      344.19      375.89      6.47 o 
   1   6   1      630.73      565.72     11.36 o 
   2   6   1        5.08        4.76      0.84 o 
   3   6   1       81.14       71.24      3.00 o 
   4   6   1       13.96       15.69      2.44 o 
   5   6   1       96.54       98.08      5.92 o 
   6   6   1       39.26       27.02      3.66 o 
   7   6   1        6.86        7.92      2.40 o 
  -8   7   1       11.11       14.03      3.56 o 
  -7   7   1        3.39        3.39      1.96 o 
  -6   7   1      221.70      214.38      7.53 o 
  -5   7   1      438.77      448.98     12.04 o 
  -4   7   1       65.57       67.58      3.47 o 
  -3   7   1      228.58      224.52      6.80 o 
  -2   7   1       51.29       48.55      2.56 o 
  -1   7   1       79.61       68.56      2.49 o 
   0   7   1        1.87        1.81      0.40 o 
   1   7   1       24.52       30.02      1.82 o 
   2   7   1       34.48       30.47      1.96 o 
   3   7   1        4.43        6.88      1.14 o 
   4   7   1       24.41       26.17      3.20 o 
   5   7   1       21.74       19.16      2.91 o 
   6   7   1        1.65        0.29      1.10 o 
  -8   8   1        4.30        6.24      2.77 o 
  -7   8   1       46.63       48.10      3.43 o 
  -6   8   1       12.73       11.90      2.24 o 
  -5   8   1      394.17      418.75     11.68 o 
  -4   8   1        2.16        1.68      1.04 o 
  -3   8   1       73.87       75.37      3.58 o 
  -2   8   1       86.17       86.42      4.64 o 
  -1   8   1        0.01        0.18      0.60 o 
   0   8   1      141.45      135.20      5.36 o 
   1   8   1      432.14      406.13     13.27 o 
   2   8   1      766.28      749.93     15.28 o 
   3   8   1       28.45       24.30      2.06 o 
   4   8   1        2.52        1.96      1.03 o 
   5   8   1       19.33       23.77      3.37 o 
   6   8   1        2.61        1.59      1.32 o 
  -8   9   1        0.01        2.54      1.90 o 
  -7   9   1        0.03        0.55      0.69 o 
  -6   9   1       37.30       36.36      3.08 o 
  -5   9   1        5.97        3.51      1.97 o 
  -4   9   1        5.25        4.65      1.26 o 
  -3   9   1      215.93      225.64      7.23 o 
  -2   9   1       19.92       27.04      2.25 o 
  -1   9   1        2.78        2.72      0.79 o 
   0   9   1        2.34        2.32      1.45 o 
   1   9   1       81.69       77.22      3.75 o 
   2   9   1        0.45        0.12      0.82 o 
   3   9   1       32.51       33.42      2.47 o 
   4   9   1        0.00        0.27      1.03 o 
   5   9   1        7.68       11.35      2.50 o 
  -7  10   1       21.77       20.87      2.64 o 
  -6  10   1        1.22        1.05      0.95 o 
  -5  10   1        9.24        8.58      1.77 o 
  -4  10   1        0.34        0.33      0.85 o 
  -3  10   1      240.53      221.40      7.37 o 
  -2  10   1       27.31       29.04      2.40 o 
  -1  10   1        5.27        1.45      1.20 o 
   0  10   1       17.64       20.61      3.39 o 
   1  10   1       25.68       24.19      3.51 o 
   2  10   1        7.20        7.70      2.00 o 
   3  10   1        0.02        1.18      0.99 o 
   4  10   1        7.28        9.74      2.21 o 
  -6  11   1       17.29       26.87      2.96 o 
  -5  11   1        2.17        3.34      2.12 o 
  -4  11   1        0.05       -0.90      1.85 o 
  -3  11   1        0.12       -0.22      0.76 o 
  -2  11   1       25.93       17.57      3.45 o 
  -1  11   1        0.36       -0.48      1.01 o 
   0  11   1        0.49        2.44      1.67 o 
   1  11   1       15.03       12.24      2.94 o 
   2  11   1        0.30        0.72      1.41 o 
   3  11   1        0.10        0.89      0.83 o 
  -6  12   1        0.02        0.41      0.91 o 
  -5  12   1        4.44        2.05      1.21 o 
  -4  12   1        3.13        1.12      1.36 o 
  -3  12   1        0.55        1.18      1.18 o 
  -2  12   1        3.12        0.56      1.34 o 
  -1  12   1       14.72       15.46      3.51 o 
   0  12   1        1.06        1.12      1.51 o 
   1  12   1        0.52        0.00      1.24 o 
   2  12   1        0.43        2.96      1.80 o 
  -4  13   1        0.06        0.08      1.18 o 
  -3  13   1        0.34        0.19      1.55 o 
  -2  13   1       18.10       16.31      3.93 o 
  -1  13   1        0.67        2.71      1.92 o 
   0  13   1        0.19        2.79      2.09 o 
   0 -14   2        9.75       10.62      3.22 o 
   1 -14   2        0.07       -0.54      1.14 o 
   2 -14   2        3.12        4.94      2.42 o 
   3 -14   2       14.67       21.07      5.05 o 
   4 -14   2        6.25       13.02      2.15 o 
  -1 -13   2        0.34       -0.21      1.43 o 
   0 -13   2       18.27       23.59      4.07 o 
   1 -13   2        1.17        2.56      1.86 o 
   2 -13   2        5.10        8.15      4.07 o 
   3 -13   2        4.54        7.96      1.59 o 
   4 -13   2        1.42        1.51      1.36 o 
   5 -13   2        5.60        7.82      3.37 o 
   6 -13   2        0.89       -0.65      2.19 o 
  -3 -12   2        0.04       -0.72      0.64 o 
  -1 -12   2        8.38        8.74      2.54 o 
   0 -12   2       17.16       14.04      3.14 o 
   1 -12   2       61.25       61.40      5.83 o 
   2 -12   2       61.15       59.65      3.31 o 
   3 -12   2        4.94        4.95      1.44 o 
   4 -12   2        0.77       -0.29      0.74 o 
   5 -12   2       11.81       10.38      2.39 o 
   6 -12   2        0.00        0.54      0.90 o 
  -4 -11   2        0.06       -0.64      0.79 o 
  -3 -11   2        8.94        8.50      1.98 o 
  -2 -11   2       52.60       58.05      3.19 o 
  -1 -11   2        0.09        0.61      0.53 o 
   0 -11   2       13.64       13.77      3.00 o 
   1 -11   2       24.53       22.47      3.66 o 
   2 -11   2      134.01      154.17      6.37 o 
   3 -11   2       20.44       24.49      2.62 o 
   4 -11   2        1.52        1.37      1.10 o 
   5 -11   2       91.78       90.67      6.31 o 
   6 -11   2        0.42        0.46      1.01 o 
   7 -11   2       17.10       18.45      5.61 o 
  -5 -10   2        0.48        1.55      1.07 o 
  -4 -10   2        9.45       12.05      2.44 o 
  -3 -10   2       52.30       54.71      4.30 o 
  -2 -10   2      366.96      373.69      9.46 o 
  -1 -10   2      285.00      306.14      8.04 o 
   0 -10   2        0.16        0.95      0.51 o 
   1 -10   2       77.68       79.40      3.47 o 
   2 -10   2      115.03      112.82      4.54 o 
   3 -10   2       26.04       34.46      2.84 o 
   4 -10   2      163.16      164.23      6.34 o 
   5 -10   2        0.55        0.27      0.99 o 
   6 -10   2       99.84      104.35      5.27 o 
   7 -10   2       16.43       14.44      2.25 o 
   8 -10   2       20.38       29.54      4.82 o 
  -6  -9   2        2.48        0.45      1.20 o 
  -5  -9   2       12.91       12.63      2.67 o 
  -4  -9   2       15.37       13.73      2.56 o 
  -3  -9   2       42.61       43.05      3.68 o 
  -2  -9   2       12.47       12.74      1.53 o 
  -1  -9   2        4.62        3.80      0.88 o 
   0  -9   2       12.22       11.47      2.29 o 
   1  -9   2        3.38        2.09      0.77 o 
   2  -9   2       96.20      103.05      4.18 o 
   3  -9   2        9.39       12.90      1.86 o 
   4  -9   2      102.71      105.58      4.83 o 
   5  -9   2      358.02      346.78     10.35 o 
   6  -9   2      150.62      139.85      6.11 o 
   7  -9   2        0.69        0.83      0.62 o 
   8  -9   2        0.20        0.52      1.41 o 
  -6  -8   2       35.93       40.81      4.49 o 
  -5  -8   2        3.64        3.41      1.53 o 
  -4  -8   2      139.42      151.06      7.49 o 
  -3  -8   2        2.50        1.98      0.93 o 
  -2  -8   2       14.73       12.78      2.15 o 
  -1  -8   2       91.16       99.16      3.66 o 
   0  -8   2        0.66        0.44      0.40 o 
   1  -8   2        3.31        4.41      0.59 o 
   2  -8   2        2.65        1.10      1.27 o 
   3  -8   2        3.31        7.51      1.39 o 
   4  -8   2        0.32        3.89      1.78 o 
   5  -8   2       48.81       48.16      3.14 o 
   6  -8   2      133.49      112.59      5.14 o 
   7  -8   2        2.36        2.37      1.03 o 
   8  -8   2        0.06        0.54      1.41 o 
  -7  -7   2        7.57        9.09      2.62 o 
  -6  -7   2       43.48       50.88      4.63 o 
  -5  -7   2       26.20       22.47      3.16 o 
  -4  -7   2       69.94       63.21      4.47 o 
  -3  -7   2        4.19        5.90      1.01 o 
  -2  -7   2       47.93       55.91      2.56 o 
  -1  -7   2      497.30      482.77     10.15 o 
   0  -7   2        1.24        0.37      0.31 o 
   1  -7   2        0.02        0.05      0.41 o 
   2  -7   2       52.00       59.93      2.94 o 
   3  -7   2      199.19      194.99      6.14 o 
   4  -7   2       52.23       42.64      2.69 o 
   5  -7   2       10.00       11.59      1.69 o 
   6  -7   2       83.12       75.12      3.98 o 
   7  -7   2        5.50        2.82      1.04 o 
   8  -7   2       24.09       16.95      3.68 o 
   9  -7   2        0.29        0.87      1.53 o 
  -7  -6   2       50.60       59.13      5.00 o 
  -6  -6   2       30.19       28.98      3.64 o 
  -5  -6   2       35.09       36.39      3.76 o 
  -4  -6   2       32.41       29.61      3.10 o 
  -3  -6   2      183.09      166.22      5.54 o 
  -2  -6   2       35.06       29.59      1.69 o 
  -1  -6   2        6.37        9.31      1.03 o 
   0  -6   2       12.92       10.29      0.99 o 
   1  -6   2     1291.36     1314.49     19.39 o 
   2  -6   2       62.11       72.00      1.87 o 
   3  -6   2      252.46      288.02      7.79 o 
   4  -6   2       99.15      106.76      4.26 o 
   5  -6   2        0.57       -0.22      0.50 o 
   6  -6   2       29.30       28.48      2.39 o 
   7  -6   2       28.00       26.32      3.97 o 
   8  -6   2       83.84       79.38      6.89 o 
   9  -6   2       13.92       13.83      3.47 o 
  -8  -5   2       17.71       19.12      3.56 o 
  -7  -5   2      116.63      136.07      7.61 o 
  -6  -5   2       21.37       18.85      2.91 o 
  -5  -5   2       12.71       11.74      2.27 o 
  -4  -5   2      230.85      230.76      8.87 o 
  -3  -5   2      128.59      127.84      3.68 o 
  -2  -5   2        1.60        1.40      0.47 o 
  -1  -5   2      319.07      345.02      7.33 o 
   0  -5   2      538.57      526.76     11.75 o 
   1  -5   2      467.66      471.05     10.04 o 
   2  -5   2       10.30        9.86      1.61 o 
   3  -5   2      539.62      585.27     26.82 o 
   4  -5   2        2.65        5.15      0.52 o 
   5  -5   2       97.48       98.26      2.67 o 
   6  -5   2       71.08       70.29      3.61 o 
   7  -5   2      295.30      275.52     13.22 o 
   8  -5   2       73.35       75.32      6.51 o 
   9  -5   2        1.11        0.81      1.36 o 
  -8  -4   2       29.64       25.03      2.68 o 
  -7  -4   2       13.35       17.67      3.08 o 
  -6  -4   2        0.10        0.85      0.93 o 
  -5  -4   2      101.48      100.11      5.50 o 
  -4  -4   2       22.07       18.65      2.34 o 
  -3  -4   2     1095.55     1059.15     18.77 o 
  -2  -4   2      797.30      753.52     13.76 o 
  -1  -4   2        1.01        0.18      0.30 o 
   0  -4   2       16.21       17.16      0.98 o 
   1  -4   2       63.72       60.91      2.68 o 
   2  -4   2      267.68      263.49     10.14 o 
   3  -4   2      642.57      660.90     10.29 o 
   4  -4   2      322.42      411.48      7.14 o 
   5  -4   2        5.59        3.73      0.59 o 
   6  -4   2        0.52        1.32      0.45 o 
   7  -4   2      122.69      123.54      7.97 o 
   8  -4   2       69.87       54.29      5.40 o 
   9  -4   2        4.25        2.79      1.78 o 
  -8  -3   2        0.67        0.45      0.71 o 
  -7  -3   2      113.09      117.78      6.70 o 
  -6  -3   2      202.87      220.24      8.97 o 
  -5  -3   2       24.93       26.57      2.83 o 
  -4  -3   2       47.40       36.90      2.81 o 
  -3  -3   2        0.15        2.13      0.35 o 
  -2  -3   2       22.74       26.08      1.17 o 
  -1  -3   2      179.95      131.42      3.21 o 
   0  -3   2      739.92      738.74     12.91 o 
   1  -3   2        0.18        3.43      1.65 o 
   2  -3   2       18.43       14.12      0.63 o 
   3  -3   2     1895.96     1816.59     28.53 o 
   4  -3   2       19.23       25.25      1.45 o 
   5  -3   2      137.49      148.31      3.63 o 
   6  -3   2       60.20       63.44      2.35 o 
   7  -3   2       54.43       47.99      3.08 o 
   8  -3   2       36.24       31.16      4.30 o 
   9  -3   2        7.67        4.80      2.21 o 
  -9  -2   2        6.53        7.70      1.65 o 
  -8  -2   2       15.39       15.78      2.92 o 
  -7  -2   2      651.93      688.98     20.02 o 
  -6  -2   2        1.09        1.16      1.05 o 
  -5  -2   2       85.91       81.87      4.51 o 
  -4  -2   2      274.85      256.82      8.49 o 
  -3  -2   2        8.99        2.83      0.93 o 
  -2  -2   2        0.60        8.76      0.56 o 
  -1  -2   2     5370.46     5724.56    164.78 o 
   0  -2   2      382.28      413.66     11.81 o 
   1  -2   2      277.27      279.52     15.68 o 
   2  -2   2       25.69       33.34      1.07 o 
   3  -2   2      666.44      746.57     11.49 o 
   4  -2   2      191.45      185.50      3.98 o 
   5  -2   2        0.64       -0.10      0.29 o 
   6  -2   2       49.98       45.07      2.45 o 
   7  -2   2       13.88       16.13      1.90 o 
   8  -2   2       21.33       14.63      1.84 o 
   9  -2   2       12.90       14.97      3.37 o 
  -9  -1   2        4.87        5.26      1.56 o 
  -8  -1   2        4.22        9.59      2.13 o 
  -7  -1   2      413.86      444.97     11.24 o 
  -6  -1   2        3.88        6.76      1.65 o 
  -5  -1   2      231.97      247.51      8.50 o 
  -4  -1   2        0.90        2.15      0.85 o 
  -3  -1   2      289.55      237.80      7.28 o 
  -2  -1   2      769.05      672.67     11.79 o 
  -1  -1   2     1631.87     1806.30     29.48 o 
   0  -1   2       10.72       17.72      1.96 o 
   1  -1   2     1468.78     1423.11     37.07 o 
   2  -1   2     1032.75     1008.67     21.36 o 
   3  -1   2        1.27        0.75      0.28 o 
   4  -1   2       89.18       87.43      2.44 o 
   5  -1   2        0.01        0.28      0.27 o 
   6  -1   2      159.63      162.83      6.52 o 
   7  -1   2       34.07       25.25      2.18 o 
   8  -1   2        3.19        3.24      0.92 o 
   9  -1   2        1.34        2.31      1.41 o 
  -9   0   2       22.74       27.82      4.61 o 
  -8   0   2       10.30       10.09      1.72 o 
  -7   0   2       56.38       51.84      4.40 o 
  -6   0   2        4.74        3.89      0.98 o 
  -5   0   2       62.27       58.35      3.35 o 
  -4   0   2      142.53      145.65      4.74 o 
  -3   0   2       31.48       41.27      2.95 o 
  -2   0   2      291.84      368.30     11.09 o 
  -1   0   2     2815.11     2872.44     71.84 o 
   0   0   2      584.91      570.52     15.97 o 
   1   0   2       49.95       41.60      1.04 o 
   2   0   2        0.61        2.89      0.37 o 
   3   0   2       16.94       15.72      0.85 o 
   4   0   2      314.81      333.60      7.79 o 
   5   0   2      146.06      155.38      3.79 o 
   6   0   2      307.30      300.56      7.98 o 
   7   0   2       90.29       89.66      4.01 o 
   8   0   2        8.69        6.35      1.80 o 
   9   0   2        7.64        5.75      1.88 o 
  -9   1   2       14.24       19.06      3.97 o 
  -8   1   2       48.47       50.66      3.12 o 
  -7   1   2       45.59       49.51      2.98 o 
  -6   1   2        0.72        0.34      0.79 o 
  -5   1   2      133.45      160.70      6.03 o 
  -4   1   2      234.24      270.49      5.07 o 
  -3   1   2     1037.30     1044.29     17.83 o 
  -2   1   2      720.88      798.20     13.63 o 
  -1   1   2       30.37       33.00      1.86 o 
   0   1   2     6872.38     6683.07    152.73 o 
   1   1   2     1817.48     1833.96     30.20 o 
   2   1   2       67.08       97.66      2.19 o 
   3   1   2       18.10       19.84      0.97 o 
   4   1   2      373.67      359.02      7.07 o 
   5   1   2       83.89       93.47      3.58 o 
   6   1   2      111.91       97.93      4.00 o 
   7   1   2      124.22      126.90      6.60 o 
   8   1   2        0.71        1.67      1.20 o 
  -9   2   2        0.03        1.90      1.61 o 
  -8   2   2        8.21        4.65      2.19 o 
  -7   2   2       76.76       77.03      3.60 o 
  -6   2   2      133.87      112.89      4.13 o 
  -5   2   2        0.61        2.60      0.56 o 
  -4   2   2      393.78      446.70      7.66 o 
  -3   2   2        0.01        0.02      0.22 o 
  -2   2   2       86.38      127.41      3.69 o 
  -1   2   2       75.13       65.85      4.33 o 
   0   2   2     2031.97     1910.98     26.89 o 
   1   2   2      113.65      102.78      2.76 o 
   2   2   2     1830.31     1885.42     31.63 o 
   3   2   2      191.06      226.16      4.47 o 
   4   2   2      434.73      434.68      7.78 o 
   5   2   2        0.17        0.55      0.47 o 
   6   2   2       53.38       55.50      4.05 o 
   7   2   2       24.83       25.51      3.27 o 
   8   2   2        8.49        7.75      2.09 o 
  -9   3   2       13.82        9.36      3.04 o 
  -8   3   2       25.84       29.29      4.63 o 
  -7   3   2       83.50       84.46      6.89 o 
  -6   3   2      324.31      337.38      8.24 o 
  -5   3   2       21.26       16.75      1.06 o 
  -4   3   2      139.77      130.80      3.07 o 
  -3   3   2      364.45      358.51      6.13 o 
  -2   3   2      221.18      192.91      5.19 o 
  -1   3   2      252.16      244.78      4.19 o 
   0   3   2      364.54      388.27      6.22 o 
   1   3   2      475.71      473.01     10.82 o 
   2   3   2      326.18      373.74      7.78 o 
   3   3   2      523.52      556.41     11.08 o 
   4   3   2       11.82        9.43      1.13 o 
   5   3   2      138.16      133.49      6.40 o 
   6   3   2        7.26        4.67      1.57 o 
   7   3   2        7.24        8.12      2.23 o 
   8   3   2        0.02        0.56      1.03 o 
  -9   4   2        4.60        4.59      2.19 o 
  -8   4   2       85.28       81.35      7.24 o 
  -7   4   2        8.31       13.79      3.25 o 
  -6   4   2       19.65       13.66      3.10 o 
  -5   4   2       83.59       82.07      3.66 o 
  -4   4   2        5.73       11.42      0.78 o 
  -3   4   2      474.58      547.89      8.74 o 
  -2   4   2      995.18     1021.45     20.74 o 
  -1   4   2      381.82      383.64      6.27 o 
   0   4   2       61.64       64.50      1.63 o 
   1   4   2     1796.75     1704.31     29.01 o 
   2   4   2        0.42        0.01      0.36 o 
   3   4   2        9.04        7.26      0.99 o 
   4   4   2       10.46        8.22      1.14 o 
   5   4   2      108.52      110.57      5.96 o 
   6   4   2        2.73        3.31      1.57 o 
   7   4   2        0.00       -0.60      1.14 o 
  -9   5   2        3.94        6.26      3.00 o 
  -8   5   2       11.76       11.29      3.29 o 
  -7   5   2        3.49        4.30      2.09 o 
  -6   5   2        4.26        1.99      0.74 o 
  -5   5   2        0.54        0.46      0.51 o 
  -4   5   2       77.87       66.88      3.23 o 
  -3   5   2       64.36       64.95      5.37 o 
  -2   5   2        9.11        4.43      0.98 o 
  -1   5   2      292.39      269.68      4.82 o 
   0   5   2       20.52       24.13      0.98 o 
   1   5   2     2601.62     2483.16     41.62 o 
   2   5   2      108.31      112.93      3.70 o 
   3   5   2       43.04       33.45      1.98 o 
   4   5   2       27.67       27.40      2.86 o 
   5   5   2       84.99       76.93      5.07 o 
   6   5   2        9.26        4.42      1.63 o 
   7   5   2        1.54        2.85      1.53 o 
  -9   6   2        3.41        4.40      2.46 o 
  -8   6   2        1.15        3.66      2.36 o 
  -7   6   2        0.20        0.70      1.45 o 
  -6   6   2       94.59       75.23      3.97 o 
  -5   6   2       79.20       79.07      3.92 o 
  -4   6   2       25.54       23.38      2.69 o 
  -3   6   2      148.98      159.12      5.33 o 
  -2   6   2        0.39        1.42      0.58 o 
  -1   6   2        8.75       10.85      1.24 o 
   0   6   2      161.81      156.13      3.28 o 
   1   6   2      252.46      234.11      5.91 o 
   2   6   2       25.06       20.92      1.66 o 
   3   6   2        0.84        1.01      0.59 o 
   4   6   2       16.20       18.13      2.56 o 
   5   6   2        9.70        8.27      2.09 o 
   6   6   2       18.71       20.09      3.16 o 
   7   6   2       13.38       11.39      2.60 o 
  -8   7   2        1.29       -0.39      1.41 o 
  -7   7   2        3.64        1.86      1.69 o 
  -6   7   2       78.87       74.44      4.14 o 
  -5   7   2      334.84      328.97      9.75 o 
  -4   7   2        0.61        1.18      0.67 o 
  -3   7   2        7.29        7.55      1.28 o 
  -2   7   2      206.99      206.22      6.15 o 
  -1   7   2       10.90        9.71      0.79 o 
   0   7   2        7.90       12.00      1.56 o 
   1   7   2        3.48        4.29      0.86 o 
   2   7   2      259.70      238.00      6.46 o 
   3   7   2       77.17       72.89      3.33 o 
   4   7   2        0.53        0.93      0.81 o 
   5   7   2       21.62       14.35      2.75 o 
   6   7   2        4.32        6.90      2.03 o 
  -8   8   2       12.78       18.38      4.11 o 
  -7   8   2       14.49       15.19      3.45 o 
  -6   8   2        3.38        2.10      2.36 o 
  -5   8   2       24.62       29.20      2.68 o 
  -4   8   2       33.40       34.95      2.64 o 
  -3   8   2       47.55       48.18      2.83 o 
  -2   8   2      559.16      502.89     12.13 o 
  -1   8   2        0.88        1.98      0.77 o 
   0   8   2      107.66       96.27      5.28 o 
   1   8   2     1659.67     1632.85     29.13 o 
   2   8   2        0.41        1.98      0.80 o 
   3   8   2        0.21        0.79      0.68 o 
   4   8   2        9.03        9.92      2.09 o 
   5   8   2        3.82        1.20      1.12 o 
  -7   9   2       10.65       13.70      2.17 o 
  -6   9   2       10.77        9.32      1.80 o 
  -5   9   2        0.16       -0.22      0.68 o 
  -4   9   2       34.97       33.13      2.76 o 
  -3   9   2       64.00       61.42      3.99 o 
  -2   9   2       64.90       75.75      3.54 o 
  -1   9   2       58.17       49.32      4.61 o 
   0   9   2       29.60       33.35      3.99 o 
   1   9   2       10.28        7.42      1.20 o 
   2   9   2       39.88       43.17      2.64 o 
   3   9   2       24.41       22.19      2.13 o 
   4   9   2        1.48        2.54      1.18 o 
   5   9   2        1.09        2.29      1.03 o 
  -7  10   2        1.86        3.68      1.38 o 
  -6  10   2        2.25        1.49      0.96 o 
  -5  10   2        1.78        2.44      1.67 o 
  -4  10   2        0.82        0.02      0.90 o 
  -3  10   2        0.29        0.06      1.01 o 
  -2  10   2       72.85       50.11      5.01 o 
  -1  10   2        3.21        2.07      1.63 o 
   0  10   2        3.26        3.62      1.74 o 
   1  10   2       80.90       75.91      5.94 o 
   2  10   2       37.51       30.75      2.31 o 
   3  10   2       46.94       45.49      3.89 o 
   4  10   2        1.55        3.49      1.49 o 
  -6  11   2        1.81        2.09      1.13 o 
  -5  11   2       10.12       10.92      2.05 o 
  -4  11   2        6.34        9.38      2.67 o 
  -3  11   2       18.50       13.60      3.08 o 
  -2  11   2       44.23       39.93      5.00 o 
  -1  11   2       22.58       20.49      3.66 o 
   0  11   2        3.61        1.76      1.63 o 
   1  11   2        1.64        0.37      1.53 o 
   2  11   2       35.63       31.44      4.26 o 
   3  11   2        6.53        5.11      1.38 o 
  -5  12   2        9.05        9.32      2.58 o 
  -4  12   2        0.73        1.57      1.30 o 
  -3  12   2       14.72       13.70      3.37 o 
  -2  12   2       10.24       12.09      3.18 o 
  -1  12   2       11.81       19.47      3.84 o 
   0  12   2        0.86        0.87      1.47 o 
   1  12   2        0.49        1.43      1.63 o 
  -1 -14   3       14.45       12.48      3.14 o 
   0 -14   3        7.12        9.98      3.14 o 
   1 -14   3       12.76       16.06      3.99 o 
   2 -14   3        6.04        6.18      2.52 o 
   3 -14   3       25.79       36.84      4.04 o 
   4 -14   3       43.94       49.98      7.11 o 
  -1 -13   3       26.53       31.55      4.49 o 
   0 -13   3        2.55        3.53      1.98 o 
   1 -13   3       14.78       18.05      3.72 o 
   2 -13   3        1.54        0.81      1.90 o 
   3 -13   3        0.80        3.30      1.58 o 
   4 -13   3        8.19        6.68      4.01 o 
   5 -13   3        5.00        7.66      1.84 o 
   6 -13   3        2.97        1.83      1.21 o 
  -3 -12   3       10.94       12.42      2.48 o 
  -2 -12   3        0.16        0.35      0.76 o 
  -1 -12   3       94.92      101.54      7.14 o 
   0 -12   3        0.02        2.87      1.61 o 
   1 -12   3       10.93       11.27      2.98 o 
   2 -12   3      122.60      123.31      5.00 o 
   3 -12   3        7.26        7.65      1.67 o 
   4 -12   3        0.82        0.23      1.09 o 
   5 -12   3       24.25       18.33      2.59 o 
   6 -12   3        0.44        0.62      0.82 o 
   7 -12   3        3.54        1.96      1.20 o 
  -4 -11   3        1.40        0.91      1.20 o 
  -3 -11   3       44.12       53.82      4.36 o 
  -2 -11   3       43.83       45.93      2.87 o 
  -1 -11   3        0.06        0.32      0.60 o 
   0 -11   3       25.55       26.11      3.78 o 
   1 -11   3       58.03       58.83      5.36 o 
   2 -11   3        3.57        1.78      0.99 o 
   3 -11   3       91.26      100.59      4.64 o 
   4 -11   3        7.97        8.78      1.86 o 
   5 -11   3       79.46       70.84      4.60 o 
   6 -11   3        0.74        1.68      0.93 o 
   7 -11   3        1.15        0.97      1.00 o 
  -5 -10   3        1.90        1.47      1.20 o 
  -4 -10   3        0.05        0.27      0.81 o 
  -3 -10   3        3.23        4.38      1.41 o 
  -2 -10   3      143.53      153.10      5.32 o 
  -1 -10   3      147.79      142.51      5.00 o 
   0 -10   3       68.43       64.15      3.89 o 
   1 -10   3      146.57      163.27      5.42 o 
   2 -10   3       31.14       35.28      2.49 o 
   3 -10   3        1.36        1.10      0.89 o 
   4 -10   3      513.27      497.04     13.19 o 
   5 -10   3      110.81      126.83      5.67 o 
   6 -10   3       15.15       13.72      2.70 o 
   7 -10   3        1.66        0.85      0.77 o 
   8 -10   3        6.55        7.42      2.79 o 
  -6  -9   3        1.53        1.61      1.20 o 
  -5  -9   3       46.51       45.14      4.59 o 
  -4  -9   3        2.93        3.68      1.47 o 
  -3  -9   3        0.14        1.45      0.99 o 
  -2  -9   3        0.44        0.60      0.61 o 
  -1  -9   3       10.11        7.61      2.54 o 
   0  -9   3       53.99       52.98      2.58 o 
   1  -9   3       33.82       33.77      1.52 o 
   2  -9   3       11.22       11.70      2.43 o 
   3  -9   3       37.79       38.76      2.68 o 
   4  -9   3      184.42      185.81      6.65 o 
   5  -9   3      278.41      267.89     10.49 o 
   6  -9   3       22.76       21.39      2.45 o 
   7  -9   3        0.69       -0.38      1.15 o 
   8  -9   3        4.77        2.42      1.80 o 
  -6  -8   3       61.77       56.82      5.00 o 
  -5  -8   3       10.03        8.93      2.40 o 
  -4  -8   3       10.77       10.11      2.19 o 
  -3  -8   3       21.59       18.73      2.65 o 
  -2  -8   3        4.88        4.59      0.91 o 
  -1  -8   3       14.09       13.61      1.41 o 
   0  -8   3      277.05      311.22      7.43 o 
   1  -8   3       83.49      101.53      2.75 o 
   2  -8   3      147.36      149.26      3.45 o 
   3  -8   3        3.74        4.40      1.25 o 
   4  -8   3       21.41       22.18      2.25 o 
   5  -8   3       65.02       68.21      5.13 o 
   6  -8   3        9.66        8.26      1.63 o 
   7  -8   3        8.69        6.36      1.36 o 
   8  -8   3       19.98       21.87      4.01 o 
  -7  -7   3        0.27        0.70      1.47 o 
  -6  -7   3       32.09       35.85      4.26 o 
  -5  -7   3       78.69       88.48      5.71 o 
  -4  -7   3       46.00       41.71      3.68 o 
  -3  -7   3       89.70       87.37      3.29 o 
  -2  -7   3      295.50      283.46      7.02 o 
  -1  -7   3       39.15       41.06      2.12 o 
   0  -7   3       39.55       35.31      1.87 o 
   1  -7   3      707.18      736.71     11.78 o 
   2  -7   3       41.02       37.90      1.44 o 
   3  -7   3      100.84      105.92      4.18 o 
   4  -7   3      144.51      141.14      5.24 o 
   5  -7   3       84.87       78.63      3.92 o 
   6  -7   3       82.90       78.53      4.06 o 
   7  -7   3       49.90       40.45      2.93 o 
   8  -7   3        0.36        1.26      1.47 o 
   9  -7   3        5.03        4.90      2.11 o 
  -7  -6   3        0.17        0.99      1.18 o 
  -6  -6   3        8.65        7.61      2.11 o 
  -5  -6   3       42.95       44.29      3.93 o 
  -4  -6   3        0.97        1.67      0.93 o 
  -3  -6   3      273.81      276.24      6.63 o 
  -2  -6   3      175.81      197.13      5.23 o 
  -1  -6   3       14.98       18.95      1.35 o 
   0  -6   3        6.89        4.11      0.76 o 
   1  -6   3       61.70       68.99      1.97 o 
   2  -6   3       38.91       41.18      3.50 o 
   3  -6   3       74.14       71.55      4.11 o 
   4  -6   3      172.17      165.13      5.58 o 
   5  -6   3        8.09       10.11      1.51 o 
   6  -6   3       21.72       20.24      2.14 o 
   7  -6   3        0.05        0.97      1.22 o 
   8  -6   3       21.61       21.23      3.74 o 
   9  -6   3        6.25        7.05      2.65 o 
  -8  -5   3       24.53       27.47      3.97 o 
  -7  -5   3        1.87        1.63      1.30 o 
  -6  -5   3       44.91       41.44      3.83 o 
  -5  -5   3        1.56        1.24      1.22 o 
  -4  -5   3       12.30       11.22      2.03 o 
  -3  -5   3       70.38       69.42      3.71 o 
  -2  -5   3      144.57      130.47      3.77 o 
  -1  -5   3        0.11        1.00      0.44 o 
   0  -5   3     1345.53     1364.11     23.50 o 
   1  -5   3      110.98      105.12      3.37 o 
   2  -5   3      166.78      178.77      5.19 o 
   3  -5   3       35.05       39.63      2.21 o 
   4  -5   3       26.26       31.61      1.28 o 
   5  -5   3       33.49       26.73      1.32 o 
   6  -5   3        2.44        2.75      0.93 o 
   7  -5   3       68.13       64.32      5.44 o 
   8  -5   3        0.40        2.25      1.38 o 
   9  -5   3        0.17        1.59      1.45 o 
  -8  -4   3        2.23        2.46      1.59 o 
  -7  -4   3       10.73       14.94      2.83 o 
  -6  -4   3        0.08        0.93      1.01 o 
  -5  -4   3       29.60       33.66      3.06 o 
  -4  -4   3       23.63       31.57      2.75 o 
  -3  -4   3      708.26      751.44     13.87 o 
  -2  -4   3       15.30       12.51      0.98 o 
  -1  -4   3        3.96        0.22      0.24 o 
   0  -4   3      443.19      430.38      8.37 o 
   1  -4   3      214.08      211.27      5.32 o 
   2  -4   3      118.45      118.70      5.09 o 
   3  -4   3     1353.79     1446.80     22.21 o 
   4  -4   3      357.15      342.05      6.27 o 
   5  -4   3       36.96       42.82      1.75 o 
   6  -4   3        0.56        0.63      0.37 o 
   7  -4   3       17.19       14.80      2.89 o 
   8  -4   3       13.14       10.62      2.75 o 
   9  -4   3        0.00        0.43      1.12 o 
  -8  -3   3        2.09        2.85      1.49 o 
  -7  -3   3      648.44      676.28     20.21 o 
  -6  -3   3       25.00       18.44      2.69 o 
  -5  -3   3       28.39       31.41      2.85 o 
  -4  -3   3      357.42      380.43     11.67 o 
  -3  -3   3      878.57      855.30     15.28 o 
  -2  -3   3       28.88       29.99      1.34 o 
  -1  -3   3        0.92        8.92      0.82 o 
   0  -3   3     3026.58     3342.26     84.53 o 
   1  -3   3      624.67      578.71     16.80 o 
   2  -3   3      138.88      128.10      2.66 o 
   3  -3   3      849.81      861.16     13.17 o 
   4  -3   3       90.26      106.79      2.80 o 
   5  -3   3       14.53       11.88      1.03 o 
   6  -3   3       17.14       20.21      1.40 o 
   7  -3   3       42.79       40.86      2.50 o 
   8  -3   3       11.76       14.10      2.94 o 
   9  -3   3        0.08        0.25      1.24 o 
  -9  -2   3        7.92        9.88      1.96 o 
  -8  -2   3       34.26       31.55      2.89 o 
  -7  -2   3        8.77       12.01      2.40 o 
  -6  -2   3      141.52      151.23      6.93 o 
  -5  -2   3       31.60       36.84      2.96 o 
  -4  -2   3      633.00      617.73     16.52 o 
  -3  -2   3      176.99      217.49     10.76 o 
  -2  -2   3       14.24       10.34      0.83 o 
  -1  -2   3    31246.87    34094.23    625.85 o 
   0  -2   3    11316.18    12428.31    306.97 o 
   1  -2   3       81.53       82.51      2.45 o 
   2  -2   3      109.14      103.29      3.63 o 
   3  -2   3      245.47      282.02      5.19 o 
   4  -2   3        3.54        4.64      0.73 o 
   5  -2   3        0.05        0.86      0.31 o 
   6  -2   3      171.01      184.37      5.59 o 
   7  -2   3       46.54       36.62      2.41 o 
   8  -2   3       44.73       46.18      2.91 o 
  -9  -1   3        0.47        1.25      0.95 o 
  -8  -1   3       19.53       20.29      3.27 o 
  -7  -1   3        4.68        4.41      1.28 o 
  -6  -1   3       34.12       31.16      2.83 o 
  -5  -1   3       15.17       13.25      1.90 o 
  -4  -1   3        0.16       -0.27      0.45 o 
  -3  -1   3       16.40        8.43      0.83 o 
  -2  -1   3       92.07       77.89      2.16 o 
  -1  -1   3      420.66      400.12     11.37 o 
   0  -1   3       58.54       45.65      2.44 o 
   1  -1   3      126.88      120.38      3.64 o 
   2  -1   3      590.36      644.98     12.99 o 
   3  -1   3      273.49      250.29      4.92 o 
   4  -1   3       38.85       42.81      1.66 o 
   5  -1   3       13.31        9.03      0.93 o 
   6  -1   3      100.93      110.08      4.14 o 
   7  -1   3       96.59       92.47      4.00 o 
   8  -1   3       54.29       61.31      4.42 o 
   9  -1   3       14.80       13.99      2.63 o 
  -9   0   3        0.87        0.58      1.38 o 
  -8   0   3        8.48        5.70      1.45 o 
  -7   0   3       71.78       68.11      3.58 o 
  -6   0   3      446.05      413.00     12.57 o 
  -5   0   3      220.49      243.47      8.21 o 
  -4   0   3       58.69       56.03      1.90 o 
  -3   0   3        0.91        0.06      0.18 o 
  -2   0   3      326.30      403.76      7.59 o 
  -1   0   3      173.66      213.89      6.86 o 
   0   0   3      643.06      585.89     15.04 o 
   1   0   3       24.54       17.44      0.69 o 
   2   0   3      142.23      156.16      3.11 o 
   3   0   3       59.32       80.13      2.19 o 
   4   0   3      579.86      678.33     11.15 o 
   5   0   3        0.43        0.71      0.51 o 
   6   0   3       52.23       49.15      4.57 o 
   7   0   3       10.19        8.74      2.05 o 
   8   0   3        2.12        0.95      1.10 o 
  -9   1   3       19.43       25.92      4.55 o 
  -8   1   3       41.73       34.69      4.96 o 
  -7   1   3      598.15      617.56     15.91 o 
  -6   1   3      497.39      492.64     13.96 o 
  -5   1   3       80.46       72.14      3.05 o 
  -4   1   3        8.60        6.70      0.74 o 
  -3   1   3      171.27      167.69      3.95 o 
  -2   1   3       76.65       48.10      2.59 o 
  -1   1   3       86.20       88.21      3.83 o 
   0   1   3      151.62      164.63      6.49 o 
   1   1   3      823.14      707.21     12.62 o 
   2   1   3        9.01        7.15      0.50 o 
   3   1   3        6.33        8.21      0.68 o 
   4   1   3      212.89      234.42      5.94 o 
   5   1   3       55.84       55.89      2.11 o 
   6   1   3       22.98       21.17      2.71 o 
   7   1   3       40.74       30.06      3.33 o 
   8   1   3        0.01        1.74      1.24 o 
  -9   2   3        5.55        4.75      2.25 o 
  -8   2   3       12.78       16.31      3.64 o 
  -7   2   3      381.58      392.42     17.38 o 
  -6   2   3       24.75       25.65      1.90 o 
  -5   2   3      256.33      264.45      5.38 o 
  -4   2   3      330.91      327.56      7.24 o 
  -3   2   3        0.15        0.37      0.21 o 
  -2   2   3       16.39       21.82      1.36 o 
  -1   2   3       83.95       83.56      2.74 o 
   0   2   3      290.01      301.40      6.79 o 
   1   2   3       51.97       50.75      1.91 o 
   2   2   3       34.28       31.40      1.03 o 
   3   2   3      580.12      609.79     12.73 o 
   4   2   3       55.76       49.03      1.84 o 
   5   2   3       44.51       48.63      3.54 o 
   6   2   3       32.73       27.10      3.04 o 
   7   2   3       31.38       37.11      3.85 o 
   8   2   3       18.89       22.37      3.25 o 
  -9   3   3        4.43        4.53      2.23 o 
  -8   3   3       38.80       35.44      5.13 o 
  -7   3   3       23.83       30.31      4.49 o 
  -6   3   3      146.87      129.11      8.32 o 
  -5   3   3      244.96      221.46      4.78 o 
  -4   3   3        0.98        0.19      0.60 o 
  -3   3   3      153.15      174.40      5.25 o 
  -2   3   3      298.56      330.89      8.48 o 
  -1   3   3       67.85       70.39      1.76 o 
   0   3   3      187.09      184.95      5.46 o 
   1   3   3        2.24        4.98      0.74 o 
   2   3   3       15.06       11.29      1.10 o 
   3   3   3        2.63        5.30      0.88 o 
   4   3   3        2.11        1.28      0.56 o 
   5   3   3      109.29      107.39      5.69 o 
   6   3   3        2.26        1.69      1.01 o 
   7   3   3        0.00        0.12      0.91 o 
   8   3   3        1.15        0.06      1.12 o 
  -9   4   3        1.45        1.07      1.96 o 
  -8   4   3       14.28       12.67      3.51 o 
  -7   4   3       29.72       26.40      4.28 o 
  -6   4   3      162.94      167.43      9.81 o 
  -5   4   3       71.39       75.65      3.84 o 
  -4   4   3      214.98      219.23      4.51 o 
  -3   4   3        4.81        6.15      1.03 o 
  -2   4   3     1195.52     1224.66     24.63 o 
  -1   4   3      599.52      624.39      9.74 o 
   0   4   3       89.21      103.42      2.31 o 
   1   4   3        1.00        0.11      1.01 o 
   2   4   3        3.28        5.21      0.88 o 
   3   4   3        2.62        2.82      0.72 o 
   4   4   3       58.27       50.80      2.60 o 
   5   4   3      156.81      157.40      7.37 o 
   6   4   3        2.58        2.96      1.41 o 
   7   4   3        0.02        0.35      0.95 o 
  -9   5   3        0.37        1.76      1.55 o 
  -8   5   3        6.91        3.68      2.23 o 
  -7   5   3        2.69        2.91      1.78 o 
  -6   5   3        2.48        4.77      1.21 o 
  -5   5   3      129.31      127.05      5.01 o 
  -4   5   3        8.35        8.10      1.95 o 
  -3   5   3        0.16       -0.56      0.47 o 
  -2   5   3      142.08      145.84      4.69 o 
  -1   5   3        6.24        5.90      2.05 o 
   0   5   3      329.30      302.49      5.37 o 
   1   5   3        2.17        1.77      0.56 o 
   2   5   3        8.36        4.73      0.83 o 
   3   5   3       34.01       28.68      1.90 o 
   4   5   3        1.31        2.05      0.80 o 
   5   5   3        1.72        2.77      1.41 o 
   6   5   3        2.16        2.15      1.26 o 
   7   5   3        0.46       -1.15      0.76 o 
  -8   6   3        6.81        4.11      2.36 o 
  -7   6   3       20.08       19.20      3.80 o 
  -6   6   3      462.07      488.53     13.01 o 
  -5   6   3      297.12      309.38      9.16 o 
  -4   6   3        0.01        0.65      0.57 o 
  -3   6   3       55.83       52.56      2.81 o 
  -2   6   3        2.66        5.80      0.98 o 
  -1   6   3       12.00       12.37      0.96 o 
   0   6   3       54.48       51.37      2.24 o 
   1   6   3      573.61      551.43     13.77 o 
   2   6   3      198.93      188.92      5.45 o 
   3   6   3       89.34       96.11      3.85 o 
   4   6   3        0.34        0.07      0.67 o 
   5   6   3        8.22        8.76      2.09 o 
   6   6   3       14.20       11.72      2.63 o 
  -8   7   3        0.01       -0.41      1.63 o 
  -7   7   3        0.33       -1.16      1.38 o 
  -6   7   3       14.07       11.34      3.00 o 
  -5   7   3      157.34      153.19      7.25 o 
  -4   7   3       28.59       26.20      2.27 o 
  -3   7   3       72.04       74.52      3.51 o 
  -2   7   3      161.44      157.88      6.17 o 
  -1   7   3        0.67        1.44      0.44 o 
   0   7   3        3.84        3.81      1.45 o 
   1   7   3      154.44      156.80      8.56 o 
   2   7   3      110.92       89.17      3.63 o 
   3   7   3       83.53       75.45      4.22 o 
   4   7   3        3.92       -0.39      0.85 o 
   5   7   3        1.09       -0.19      0.99 o 
   6   7   3        0.38        2.00      1.32 o 
  -8   8   3        2.32        1.47      1.84 o 
  -7   8   3        0.07       -0.12      1.51 o 
  -6   8   3        2.16        4.35      1.33 o 
  -5   8   3        1.90        1.85      0.86 o 
  -4   8   3       37.36       34.68      2.59 o 
  -3   8   3        0.90        2.10      0.92 o 
  -2   8   3      121.72      124.41      7.47 o 
  -1   8   3       24.54       21.31      3.14 o 
   0   8   3       19.64       19.64      1.87 o 
   1   8   3        7.76        7.72      1.56 o 
   2   8   3      114.31      107.44      4.18 o 
   3   8   3        4.09        2.42      0.93 o 
   4   8   3        1.58        2.87      1.14 o 
   5   8   3        2.67        2.13      1.16 o 
  -7   9   3        2.68        1.41      0.94 o 
  -6   9   3        0.74       -0.41      0.74 o 
  -5   9   3        1.61        2.32      1.11 o 
  -4   9   3       83.58       87.84      4.39 o 
  -3   9   3       77.16       70.67      5.83 o 
  -2   9   3        0.21        1.28      0.99 o 
  -1   9   3       24.34       23.28      3.54 o 
   0   9   3        0.78        1.38      1.28 o 
   1   9   3       29.49       28.56      2.04 o 
   2   9   3       33.69       27.31      4.35 o 
   3   9   3       42.95       36.17      2.64 o 
   4   9   3        3.40        2.65      1.28 o 
  -6  10   3        0.02        1.57      1.11 o 
  -5  10   3        2.63        3.52      1.22 o 
  -4  10   3        1.77        1.53      1.51 o 
  -3  10   3        5.64        1.41      1.36 o 
  -2  10   3       56.84       55.27      5.29 o 
  -1  10   3        5.00        5.73      2.19 o 
   0  10   3        0.14       -1.33      0.89 o 
   1  10   3        1.81        3.24      1.72 o 
   2  10   3       75.31       83.61      3.91 o 
   3  10   3        0.44       -0.02      0.83 o 
  -5  11   3        1.10        1.20      1.30 o 
  -4  11   3        1.43       -1.03      1.03 o 
  -3  11   3        5.72        3.16      1.69 o 
  -2  11   3       13.32       15.90      3.45 o 
  -1  11   3        5.47        7.25      2.52 o 
   0  11   3        2.08        1.78      1.61 o 
   1  11   3       21.96       28.01      4.15 o 
   2  11   3       23.08       21.87      3.74 o 
  -4  12   3        0.01       -0.76      0.85 o 
  -3  12   3        0.16        1.63      1.57 o 
  -2  12   3        7.00        7.13      2.58 o 
  -1  12   3       29.67       43.31      5.62 o 
   0  12   3       14.76       22.47      4.15 o 
  -1 -14   4        2.48        1.43      1.72 o 
   0 -14   4        1.81        2.62      2.03 o 
   1 -14   4       20.96       25.84      4.59 o 
   2 -14   4       20.30       23.54      4.51 o 
   3 -14   4       47.85       65.93      9.78 o 
   4 -14   4        4.28        9.06      4.04 o 
   5 -14   4        5.70        3.97      1.48 o 
  -3 -13   4        0.45        0.85      0.95 o 
  -1 -13   4        2.17        4.53      2.29 o 
   0 -13   4       22.92       22.28      3.97 o 
   1 -13   4        1.02        0.60      1.41 o 
   2 -13   4       70.83       85.18      7.26 o 
   3 -13   4       52.72       58.64      7.71 o 
   4 -13   4       25.65       30.54      3.05 o 
   5 -13   4       14.02       14.12      2.79 o 
   6 -13   4        1.56        1.80      1.32 o 
  -4 -12   4        1.69        3.33      1.36 o 
  -3 -12   4       54.31       54.28      4.65 o 
  -2 -12   4       23.71       17.08      2.63 o 
  -1 -12   4        2.43        1.78      1.47 o 
   0 -12   4       74.71       81.74      6.58 o 
   1 -12   4       38.59       37.03      4.78 o 
   2 -12   4       15.42       21.54      4.17 o 
   3 -12   4       11.94       11.74      1.88 o 
   4 -12   4      187.16      195.87      7.41 o 
   5 -12   4       37.72       43.42      3.67 o 
   6 -12   4        0.04        0.67      1.34 o 
   7 -12   4        8.14        9.47      2.07 o 
  -5 -11   4        0.05        1.45      1.10 o 
  -4 -11   4       29.50       32.85      4.03 o 
  -3 -11   4       17.54       17.26      2.77 o 
  -2 -11   4        5.18        6.17      2.37 o 
  -1 -11   4       35.96       28.95      2.73 o 
   0 -11   4      134.95      133.98      8.22 o 
   1 -11   4      116.60      128.75      8.19 o 
   2 -11   4       10.04       11.10      2.11 o 
   3 -11   4        4.75        3.70      2.31 o 
   4 -11   4       39.10       47.30      4.34 o 
   5 -11   4        5.03        3.87      1.54 o 
   6 -11   4        0.07       -0.51      0.89 o 
   7 -11   4        4.69        3.45      1.18 o 
  -5 -10   4        1.06        1.12      1.12 o 
  -4 -10   4       60.09       66.09      5.09 o 
  -3 -10   4        0.18       -0.93      0.74 o 
  -2 -10   4       71.33       70.50      3.46 o 
  -1 -10   4       52.42       55.00      2.92 o 
   0 -10   4       42.42       39.58      2.33 o 
   1 -10   4       75.42       76.18      5.87 o 
   2 -10   4      118.80      136.36      7.50 o 
   3 -10   4        2.16        1.60      1.19 o 
   4 -10   4      236.13      235.47      7.97 o 
   5 -10   4      168.51      171.21      6.81 o 
   6 -10   4        1.08        1.27      1.03 o 
   7 -10   4        1.56        1.39      0.94 o 
   8 -10   4        0.10       -1.82      1.78 o 
  -6  -9   4        1.84        0.45      1.26 o 
  -5  -9   4        6.25        4.22      1.63 o 
  -4  -9   4        9.10        5.81      1.80 o 
  -3  -9   4        0.10        1.01      0.68 o 
  -2  -9   4        9.30       10.60      1.43 o 
  -1  -9   4       72.38       66.66      3.09 o 
   0  -9   4       28.45       24.68      2.69 o 
   1  -9   4        5.34        6.51      0.89 o 
   2  -9   4       14.45       15.47      3.36 o 
   3  -9   4        3.41        3.09      1.10 o 
   4  -9   4        0.00        0.54      0.75 o 
   5  -9   4      341.56      363.75     13.79 o 
   6  -9   4        3.46        4.12      1.30 o 
   7  -9   4        0.03        0.38      0.98 o 
   8  -9   4       10.00       15.11      3.47 o 
  -6  -8   4       41.84       42.32      4.65 o 
  -5  -8   4       44.81       46.58      4.34 o 
  -4  -8   4       21.36       24.43      3.12 o 
  -3  -8   4        0.15        0.02      0.64 o 
  -2  -8   4       43.13       40.54      2.32 o 
  -1  -8   4        0.01        0.37      0.62 o 
   0  -8   4       68.45       65.25      2.86 o 
   1  -8   4     1558.43     1714.01     25.47 o 
   2  -8   4        7.27        5.39      0.68 o 
   3  -8   4       38.85       45.08      6.45 o 
   4  -8   4       45.47       37.81      2.73 o 
   5  -8   4      127.57      113.81      5.06 o 
   6  -8   4       41.84       35.02      2.89 o 
   7  -8   4       23.18       15.51      2.17 o 
   8  -8   4       13.35       12.13      3.14 o 
  -7  -7   4        3.01        5.08      2.17 o 
  -6  -7   4        3.83        1.41      1.51 o 
  -5  -7   4       15.21       13.06      2.58 o 
  -4  -7   4       27.93       25.70      3.14 o 
  -3  -7   4       24.21       29.40      3.04 o 
  -2  -7   4       92.56       99.85      3.64 o 
  -1  -7   4       70.57       71.45      2.95 o 
   0  -7   4      177.11      175.70      4.95 o 
   1  -7   4       23.69       25.13      1.42 o 
   2  -7   4       49.10       58.44      2.86 o 
   3  -7   4       14.10       12.42      1.62 o 
   4  -7   4        1.26        2.70      1.01 o 
   5  -7   4        0.00        0.30      0.68 o 
   6  -7   4        0.00        1.24      0.71 o 
   7  -7   4       15.37       10.33      1.76 o 
   8  -7   4        1.97        3.37      1.84 o 
  -7  -6   4       20.49       24.89      3.76 o 
  -6  -6   4        5.33        5.33      1.82 o 
  -5  -6   4        0.08       -0.08      0.74 o 
  -4  -6   4      280.78      305.56     11.01 o 
  -3  -6   4       37.45       31.47      3.19 o 
  -2  -6   4      154.52      144.24      4.35 o 
  -1  -6   4      119.14      115.46      3.73 o 
   0  -6   4        4.93       11.28      1.13 o 
   1  -6   4      213.72      224.43      4.47 o 
   2  -6   4      396.17      405.63      9.81 o 
   3  -6   4      646.95      646.56     24.15 o 
   4  -6   4      272.45      278.95      7.99 o 
   5  -6   4       94.72       87.84      2.60 o 
   6  -6   4      115.16      113.57      7.15 o 
   7  -6   4        0.00        0.31      0.53 o 
   8  -6   4        4.24        2.67      1.47 o 
   9  -6   4        4.33        6.20      2.17 o 
  -8  -5   4       16.07       13.58      3.14 o 
  -7  -5   4        5.16        4.05      2.03 o 
  -6  -5   4        5.25        5.54      1.90 o 
  -5  -5   4       21.81       23.15      2.98 o 
  -4  -5   4        0.00        0.04      0.58 o 
  -3  -5   4      117.21      120.70      3.62 o 
  -2  -5   4      215.54      201.42      6.40 o 
  -1  -5   4        0.02        0.05      0.44 o 
   0  -5   4       11.49       17.19      1.41 o 
   1  -5   4      919.00      970.60     19.69 o 
   2  -5   4      145.37      158.93      4.80 o 
   3  -5   4        0.26        0.81      0.56 o 
   4  -5   4      130.98      115.71      2.93 o 
   5  -5   4        0.82        0.59      0.36 o 
   6  -5   4      329.00      335.76      7.25 o 
   7  -5   4       27.01       22.27      3.37 o 
   8  -5   4       38.20       39.01      4.32 o 
   9  -5   4        1.78        4.32      1.88 o 
  -8  -4   4       10.50       10.25      2.67 o 
  -7  -4   4       14.53       19.08      3.10 o 
  -6  -4   4       18.13       20.78      2.91 o 
  -5  -4   4       76.89       79.45      4.86 o 
  -4  -4   4       36.78       30.98      3.08 o 
  -3  -4   4      220.41      246.85      5.92 o 
  -2  -4   4        1.02        5.91      1.95 o 
  -1  -4   4       35.41       22.22      1.99 o 
   0  -4   4      798.50      893.61     25.17 o 
   1  -4   4      132.54      161.81      4.43 o 
   2  -4   4      129.01      125.96      4.34 o 
   3  -4   4      401.29      398.11      8.09 o 
   4  -4   4      312.26      382.99      6.98 o 
   5  -4   4        7.02        6.41      0.81 o 
   6  -4   4        8.44        7.44      0.94 o 
   7  -4   4       23.14       26.30      2.03 o 
   8  -4   4        9.69        6.26      2.03 o 
   9  -4   4        0.19       -0.66      1.16 o 
  -8  -3   4       85.87       95.80      6.25 o 
  -7  -3   4        7.70       10.25      2.38 o 
  -6  -3   4       28.20       29.98      3.23 o 
  -5  -3   4        7.58       10.62      2.00 o 
  -4  -3   4       23.66       16.64      2.13 o 
  -3  -3   4      501.47      516.74     10.05 o 
  -2  -3   4        2.87        2.24      0.48 o 
  -1  -3   4        4.26        0.60      0.58 o 
   0  -3   4       48.26       55.91      3.33 o 
   1  -3   4       68.41       69.98      2.37 o 
   2  -3   4        0.71        0.39      0.26 o 
   3  -3   4       27.78       34.87      1.37 o 
   4  -3   4        1.49        3.62      0.63 o 
   5  -3   4        0.38        0.76      0.56 o 
   6  -3   4        3.41        1.62      0.57 o 
   7  -3   4       16.22       15.58      1.74 o 
   8  -3   4        4.27        3.72      1.49 o 
  -8  -2   4       19.84       19.29      3.04 o 
  -7  -2   4       42.01       43.54      3.85 o 
  -6  -2   4       30.62       33.97      3.14 o 
  -5  -2   4       35.24       35.05      3.04 o 
  -4  -2   4      298.94      310.28      9.98 o 
  -3  -2   4        5.74        4.78      0.61 o 
  -2  -2   4      105.07      118.00      4.05 o 
  -1  -2   4    12086.25    12439.35    307.12 o 
   0  -2   4    22669.69    23063.68    573.76 o 
   1  -2   4       36.94       33.05      1.39 o 
   2  -2   4      799.93      742.37     11.40 o 
   3  -2   4      290.66      279.05      5.24 o 
   4  -2   4        2.26        5.38      0.68 o 
   5  -2   4      174.91      170.86      4.19 o 
   6  -2   4      187.11      169.69      4.42 o 
   7  -2   4        0.76        1.46      0.69 o 
   8  -2   4        1.92        2.71      1.41 o 
  -9  -1   4        0.31       -1.13      0.75 o 
  -8  -1   4        1.68        1.49      0.94 o 
  -7  -1   4       26.39       20.24      2.85 o 
  -6  -1   4      173.93      177.82      7.45 o 
  -5  -1   4      132.14      137.25      6.00 o 
  -4  -1   4      226.89      233.31      5.54 o 
  -3  -1   4      101.59      141.15      3.59 o 
  -2  -1   4      632.63      617.89     11.35 o 
  -1  -1   4      110.17       90.50      4.02 o 
   0  -1   4       16.37       15.36      1.67 o 
   1  -1   4        0.06        0.18      0.28 o 
   2  -1   4        8.58        9.49      0.69 o 
   3  -1   4      595.35      672.03     10.77 o 
   4  -1   4       15.02       12.86      0.96 o 
   5  -1   4      178.07      175.50      4.29 o 
   6  -1   4      316.02      295.12      7.77 o 
   7  -1   4       26.41       25.03      2.94 o 
   8  -1   4        5.51        6.26      1.84 o 
  -9   0   4        0.18        0.56      1.24 o 
  -8   0   4        1.05        0.83      0.84 o 
  -7   0   4       99.48       97.03      6.87 o 
  -6   0   4      198.03      198.11      7.75 o 
  -5   0   4      373.18      366.07     11.15 o 
  -4   0   4      204.85      222.16      6.70 o 
  -3   0   4      920.54      892.46     18.38 o 
  -2   0   4      303.64      352.78     10.79 o 
  -1   0   4       64.11       62.35      3.15 o 
   0   0   4      187.20      200.29      7.18 o 
   1   0   4       25.93       22.01      1.17 o 
   2   0   4      324.38      293.53      5.19 o 
   3   0   4       11.23       15.18      0.91 o 
   4   0   4      195.34      209.31      4.56 o 
   5   0   4        1.68        1.25      0.69 o 
   6   0   4        0.00        0.66      1.10 o 
   7   0   4        4.04        6.66      1.84 o 
   8   0   4        9.62        4.94      1.61 o 
  -9   1   4       18.79       17.20      3.93 o 
  -8   1   4       21.42       17.47      3.72 o 
  -7   1   4       29.89       28.56      3.65 o 
  -6   1   4        4.74        7.93      1.28 o 
  -5   1   4        8.46       10.25      1.59 o 
  -4   1   4      127.26      123.44      3.48 o 
  -3   1   4      334.26      381.78      7.67 o 
  -2   1   4       22.55       13.32      1.43 o 
  -1   1   4     2904.59     2808.82     71.71 o 
   0   1   4       20.29       18.29      1.02 o 
   1   1   4      112.22       95.01      2.83 o 
   2   1   4       27.13       22.22      1.39 o 
   3   1   4       15.76       22.05      1.31 o 
   4   1   4       41.59       48.75      1.83 o 
   5   1   4       38.60       41.25      2.91 o 
   6   1   4        3.15        0.54      1.01 o 
   7   1   4        4.01        3.35      1.41 o 
   8   1   4        2.10        2.07      1.32 o 
  -9   2   4        0.01        0.52      1.49 o 
  -8   2   4       18.83       24.97      4.47 o 
  -7   2   4        0.29        3.37      1.98 o 
  -6   2   4      193.28      203.44      6.15 o 
  -5   2   4        3.55        3.18      0.59 o 
  -4   2   4       36.44       46.14      1.75 o 
  -3   2   4       11.25       10.54      1.55 o 
  -2   2   4       61.15       50.86      3.17 o 
  -1   2   4       36.07       37.41      2.69 o 
   0   2   4      503.57      466.51     13.28 o 
   1   2   4        9.97       13.21      1.09 o 
   2   2   4      424.26      430.66      9.02 o 
   3   2   4      263.15      251.08      6.28 o 
   4   2   4       56.13       61.44      2.76 o 
   5   2   4        1.69        1.50      0.56 o 
   6   2   4       19.74       17.63      2.60 o 
   7   2   4        2.08        3.45      1.43 o 
   8   2   4        1.34        1.36      1.26 o 
  -9   3   4        0.00       -0.74      1.61 o 
  -8   3   4        4.40        7.34      2.69 o 
  -7   3   4        4.74        4.38      2.09 o 
  -6   3   4      734.12      706.52     25.86 o 
  -5   3   4        9.63       13.10      1.08 o 
  -4   3   4        6.97       11.24      0.94 o 
  -3   3   4        0.21       -0.11      0.33 o 
  -2   3   4        2.04        2.23      0.69 o 
  -1   3   4        9.49        9.56      0.70 o 
   0   3   4       24.53       27.82      1.64 o 
   1   3   4      529.73      532.56     10.55 o 
   2   3   4        0.15       -0.22      0.22 o 
   3   3   4       48.28       48.24      2.41 o 
   4   3   4      277.55      294.52     10.01 o 
   5   3   4       16.57       14.64      2.36 o 
   6   3   4       13.51        8.64      1.96 o 
   7   3   4        3.22        2.11      1.32 o 
  -9   4   4        5.48        5.27      2.75 o 
  -8   4   4        4.77        4.03      2.54 o 
  -7   4   4        7.01       13.79      3.37 o 
  -6   4   4      233.41      254.19     12.76 o 
  -5   4   4       26.95       28.12      2.20 o 
  -4   4   4       56.42       51.85      2.53 o 
  -3   4   4        9.04        7.47      1.16 o 
  -2   4   4      471.97      467.23     10.95 o 
  -1   4   4      551.74      579.81      9.30 o 
   0   4   4       22.93       24.80      0.99 o 
   1   4   4        2.26        0.55      0.35 o 
   2   4   4        8.00       12.54      1.33 o 
   3   4   4       16.30       14.55      1.52 o 
   4   4   4      172.00      169.90      5.41 o 
   5   4   4      210.36      191.49      8.39 o 
   6   4   4        0.08       -0.31      0.68 o 
   7   4   4        0.04        0.43      1.10 o 
  -8   5   4        4.67        7.07      2.85 o 
  -7   5   4       23.63       18.09      3.80 o 
  -6   5   4      371.98      408.10     15.10 o 
  -5   5   4      620.61      613.24     14.95 o 
  -4   5   4       55.61       48.22      2.83 o 
  -3   5   4        2.01        1.15      0.58 o 
  -2   5   4        0.73        0.73      0.47 o 
  -1   5   4        4.76        4.80      0.85 o 
   0   5   4       24.52       24.08      1.78 o 
   1   5   4       20.68       19.87      1.49 o 
   2   5   4        1.83        2.23      0.77 o 
   3   5   4        2.34        1.42      0.74 o 
   4   5   4       26.17       28.71      3.27 o 
   5   5   4        9.91        9.69      2.03 o 
   6   5   4       18.07       15.32      2.79 o 
  -8   6   4        4.53        4.71      2.48 o 
  -7   6   4        5.41        4.65      2.36 o 
  -6   6   4      342.51      351.33     10.43 o 
  -5   6   4        0.00        1.55      0.92 o 
  -4   6   4        2.69        3.69      1.05 o 
  -3   6   4       16.72       16.89      1.75 o 
  -2   6   4        2.59        0.81      0.57 o 
  -1   6   4        2.92        2.68      0.58 o 
   0   6   4      298.21      271.93      6.58 o 
   1   6   4      130.48      125.38      4.20 o 
   2   6   4       14.07       14.32      1.59 o 
   3   6   4       29.57       26.31      2.17 o 
   4   6   4        0.00       -0.11      0.68 o 
   5   6   4       39.80       36.51      3.89 o 
   6   6   4        0.50        2.42      1.30 o 
  -8   7   4        0.57        0.48      1.90 o 
  -7   7   4        0.03        0.50      1.65 o 
  -6   7   4        1.11        1.16      0.96 o 
  -5   7   4       82.77       86.58      4.41 o 
  -4   7   4      108.62      115.68      4.92 o 
  -3   7   4        6.13        7.49      1.34 o 
  -2   7   4       80.55       78.85      5.59 o 
  -1   7   4        0.01        0.10      0.28 o 
   0   7   4        0.88        2.79      1.32 o 
   1   7   4       90.63       74.87      3.23 o 
   2   7   4       64.24       60.81      3.06 o 
   3   7   4       19.00       18.85      1.95 o 
   4   7   4        2.63        2.50      1.32 o 
   5   7   4       11.81       13.48      2.69 o 
  -7   8   4        2.03        8.14      2.96 o 
  -6   8   4        0.41        0.34      0.78 o 
  -5   8   4        2.35        2.97      1.09 o 
  -4   8   4      147.07      151.88      5.94 o 
  -3   8   4      114.52      103.93      6.85 o 
  -2   8   4        5.05        3.62      1.55 o 
  -1   8   4        1.61        0.17      1.01 o 
   0   8   4       90.72       83.45      4.29 o 
   1   8   4       18.07       20.44      1.82 o 
   2   8   4       63.06       59.93      3.11 o 
   3   8   4        0.85        2.04      0.93 o 
   4   8   4        0.00        0.81      0.74 o 
  -7   9   4        9.92       13.54      3.58 o 
  -6   9   4       14.22       17.42      2.39 o 
  -5   9   4        3.92        6.05      2.42 o 
  -4   9   4       49.33       45.86      4.65 o 
  -3   9   4       49.02       41.83      4.45 o 
  -2   9   4       32.96       31.73      4.16 o 
  -1   9   4        0.49       -0.74      0.97 o 
   0   9   4        8.81        7.77      2.25 o 
   1   9   4       54.35       49.83      4.84 o 
   2   9   4       82.99       78.21      4.02 o 
   3   9   4        8.06        8.03      1.45 o 
  -6  10   4        4.90        4.89      1.44 o 
  -5  10   4        4.77        4.94      1.86 o 
  -4  10   4        9.85        9.34      2.52 o 
  -3  10   4       19.12       15.34      3.22 o 
  -2  10   4       10.18        9.09      2.56 o 
  -1  10   4        0.70        0.00      1.03 o 
   0  10   4        6.18        4.30      1.96 o 
   1  10   4       22.49       17.78      3.41 o 
   2  10   4        1.29        2.73      1.82 o 
  -5  11   4        1.91        0.66      1.22 o 
  -4  11   4        0.03        0.45      1.22 o 
  -3  11   4        2.06        1.16      1.30 o 
  -2  11   4        0.40        1.41      1.43 o 
  -1  11   4        0.25        2.56      1.69 o 
   0  11   4        0.20        1.14      1.57 o 
   1  11   4        4.92        5.46      2.19 o 
   2 -15   5       26.96       27.91      5.13 o 
   0 -14   5        5.49        2.62      1.88 o 
   1 -14   5       17.68       19.53      4.09 o 
   2 -14   5        0.31        2.50      2.13 o 
   3 -14   5        7.56       12.81      3.90 o 
   4 -14   5       25.49       32.06      4.03 o 
   5 -14   5        0.16        2.43      1.30 o 
  -3 -13   5        8.80        8.35      2.05 o 
  -1 -13   5        7.90       12.24      3.16 o 
   0 -13   5        8.33        9.26      2.91 o 
   1 -13   5       23.73       24.06      4.28 o 
   2 -13   5       27.64       29.75      4.75 o 
   3 -13   5      108.74      129.53     11.96 o 
   4 -13   5      191.20      202.47      7.65 o 
   5 -13   5        0.16        1.92      1.03 o 
   6 -13   5        5.15        4.73      1.68 o 
  -4 -12   5        0.72        1.34      1.20 o 
  -3 -12   5       66.12       67.93      5.29 o 
  -2 -12   5      177.21      212.44      9.52 o 
  -1 -12   5       65.66       72.21      3.70 o 
   0 -12   5        1.40        0.08      1.43 o 
   1 -12   5      111.96      119.13      8.30 o 
   2 -12   5       23.97       23.79      2.78 o 
   3 -12   5      211.87      230.69     14.32 o 
   4 -12   5       58.00       62.01      3.97 o 
   5 -12   5        4.77        3.69      1.34 o 
   6 -12   5       10.15       12.33      2.27 o 
   7 -12   5        1.32       -0.14      1.03 o 
  -5 -11   5        1.19        1.78      1.18 o 
  -4 -11   5       15.20       16.10      3.10 o 
  -3 -11   5        2.23        3.58      1.47 o 
  -2 -11   5        7.59        8.78      1.94 o 
  -1 -11   5       14.51       12.11      1.64 o 
   0 -11   5        3.93        3.05      0.80 o 
   1 -11   5       82.77       77.03      6.25 o 
   2 -11   5        0.00        1.92      0.95 o 
   3 -11   5       18.13       20.39      3.41 o 
   4 -11   5      134.55      132.87      5.81 o 
   5 -11   5      244.90      247.13     13.01 o 
   6 -11   5       20.62       20.70      2.74 o 
   7 -11   5        0.41        0.94      1.29 o 
  -5 -10   5        1.01        1.96      1.32 o 
  -4 -10   5        9.47        7.11      2.09 o 
  -3 -10   5        3.32        3.18      1.24 o 
  -2 -10   5       42.36       45.12      3.43 o 
  -1 -10   5       16.59       18.21      2.93 o 
   0 -10   5       32.86       29.27      2.11 o 
   1 -10   5       14.32       12.56      2.36 o 
   2 -10   5        2.33        1.61      0.99 o 
   3 -10   5        1.28        0.33      0.92 o 
   4 -10   5        2.65        3.97      1.31 o 
   5 -10   5      607.40      583.76     15.30 o 
   6 -10   5        4.90        3.98      1.64 o 
   7 -10   5        0.01       -0.01      0.81 o 
   8 -10   5        5.75        8.54      3.37 o 
  -6  -9   5        0.93        0.85      1.26 o 
  -5  -9   5        7.22        5.04      1.94 o 
  -4  -9   5        0.96        4.24      1.57 o 
  -3  -9   5        6.71        5.91      1.82 o 
  -2  -9   5      169.37      175.93      5.69 o 
  -1  -9   5       21.30       24.64      2.03 o 
   0  -9   5      133.52      131.52      4.58 o 
   1  -9   5       60.83       66.50      2.97 o 
   2  -9   5       25.92       24.34      1.38 o 
   3  -9   5       24.39       28.16      3.82 o 
   4  -9   5      488.02      489.99     12.85 o 
   5  -9   5      195.59      191.16      7.07 o 
   6  -9   5        2.11        1.08      1.62 o 
   7  -9   5        0.75        0.10      1.11 o 
   8  -9   5       12.64       12.40      3.25 o 
  -6  -8   5        0.09        2.29      1.80 o 
  -5  -8   5        3.06        2.60      1.43 o 
  -4  -8   5        1.01        0.06      0.79 o 
  -3  -8   5       11.79       10.60      2.13 o 
  -2  -8   5       26.41       26.56      2.42 o 
  -1  -8   5       41.16       41.89      2.36 o 
   0  -8   5     1010.62     1094.79     20.60 o 
   1  -8   5      230.09      224.07      5.96 o 
   2  -8   5      163.54      176.65      4.10 o 
   3  -8   5       13.61       12.44      1.74 o 
   4  -8   5       13.63       11.82      1.78 o 
   5  -8   5        2.14       -0.02      2.43 o 
   6  -8   5        0.02       -0.50      0.86 o 
   7  -8   5       44.26       40.74      3.25 o 
   8  -8   5        0.38        0.45      1.47 o 
  -7  -7   5        3.24        1.88      1.59 o 
  -6  -7   5        0.03       -1.46      0.97 o 
  -5  -7   5        5.84        6.61      2.21 o 
  -4  -7   5      123.47      116.61      6.37 o 
  -3  -7   5       38.68       42.74      3.52 o 
  -2  -7   5        5.77        9.61      1.25 o 
  -1  -7   5        1.42        1.34      1.09 o 
   0  -7   5       16.33       13.92      1.77 o 
   1  -7   5      180.68      175.72     10.71 o 
   2  -7   5       95.78      100.52      3.85 o 
   3  -7   5        0.09        1.07      0.68 o 
   4  -7   5       31.21       22.36      2.18 o 
   5  -7   5        8.74        7.54      1.53 o 
   6  -7   5      275.32      262.45      8.47 o 
   7  -7   5       74.78       70.80      4.95 o 
   8  -7   5        4.99       -0.04      1.18 o 
  -7  -6   5       12.47       14.61      3.10 o 
  -6  -6   5        0.23        1.30      1.14 o 
  -5  -6   5       17.75       19.22      2.91 o 
  -4  -6   5      131.73      158.13      7.45 o 
  -3  -6   5      105.31      110.42      3.75 o 
  -2  -6   5        3.22        6.81      1.03 o 
  -1  -6   5      103.40      105.00      3.59 o 
   0  -6   5       50.35       57.39      4.50 o 
   1  -6   5      171.88      208.27      5.81 o 
   2  -6   5        5.65        4.62      0.93 o 
   3  -6   5      270.28      283.35      7.83 o 
   4  -6   5       32.39       39.10      2.67 o 
   5  -6   5      166.90      177.19      4.23 o 
   6  -6   5      397.84      380.60     11.38 o 
   7  -6   5       24.03       17.44      2.07 o 
   8  -6   5        1.29        0.43      1.24 o 
  -8  -5   5       49.52       55.27      5.11 o 
  -7  -5   5       24.63       29.87      3.91 o 
  -6  -5   5        0.14        0.08      1.22 o 
  -5  -5   5        0.14       -0.79      0.91 o 
  -4  -5   5       90.80      102.42      5.59 o 
  -3  -5   5      162.05      170.90      4.73 o 
  -2  -5   5       12.79       15.63      1.37 o 
  -1  -5   5      253.70      252.79      6.15 o 
   0  -5   5       33.49       47.65      3.49 o 
   1  -5   5     1433.60     1535.60     30.16 o 
   2  -5   5      667.99      641.08     14.07 o 
   3  -5   5       19.40       13.56      1.51 o 
   4  -5   5      276.21      296.39      5.84 o 
   5  -5   5      279.85      276.67      8.73 o 
   6  -5   5      153.75      144.27      5.39 o 
   7  -5   5       26.68       33.43      3.68 o 
   8  -5   5       16.84       26.91      3.82 o 
  -8  -4   5       17.55       20.24      3.37 o 
  -7  -4   5       71.63       73.87      5.36 o 
  -6  -4   5        0.00       -1.05      0.70 o 
  -5  -4   5        4.44        8.80      1.98 o 
  -4  -4   5       75.34       85.96      4.90 o 
  -3  -4   5       24.80       36.57      3.16 o 
  -2  -4   5       20.50       18.35      2.64 o 
  -1  -4   5       22.88       29.36      1.64 o 
   0  -4   5      312.08      314.89     11.04 o 
   1  -4   5        0.17       -0.11      0.40 o 
   2  -4   5      153.14      170.50      4.90 o 
   3  -4   5       75.12       91.61      2.49 o 
   4  -4   5      105.03       96.99      3.58 o 
   5  -4   5        8.38       11.43      1.22 o 
   6  -4   5        6.72        6.23      0.92 o 
   7  -4   5       14.13        8.86      1.41 o 
   8  -4   5       36.19       41.20      4.22 o 
  -8  -3   5       27.44       29.23      3.78 o 
  -7  -3   5       35.71       38.93      3.99 o 
  -6  -3   5        7.98        9.55      2.19 o 
  -5  -3   5        0.02        0.68      0.81 o 
  -4  -3   5        3.98        5.81      1.43 o 
  -3  -3   5        1.23        1.52      0.48 o 
  -2  -3   5      327.03      367.95      7.77 o 
  -1  -3   5      145.31      186.62      7.13 o 
   0  -3   5     1147.69     1152.30     31.58 o 
   1  -3   5      818.89      872.20     25.12 o 
   2  -3   5      525.99      565.74      9.15 o 
   3  -3   5        6.60        8.95      0.81 o 
   4  -3   5      234.73      268.68      5.48 o 
   5  -3   5       78.41       79.45      2.99 o 
   6  -3   5        0.03        0.68      0.50 o 
   7  -3   5       14.42       13.54      1.62 o 
   8  -3   5        8.66       10.13      2.07 o 
  -8  -2   5        7.13       10.42      2.54 o 
  -7  -2   5       35.32       35.73      3.74 o 
  -6  -2   5        5.70        5.64      1.80 o 
  -5  -2   5        0.16        2.52      1.10 o 
  -4  -2   5        1.29        2.38      0.95 o 
  -3  -2   5      397.11      400.48      8.23 o 
  -2  -2   5     1446.02     1451.47     24.99 o 
  -1  -2   5      922.79      977.45     26.86 o 
   0  -2   5     2984.43     3251.60     83.12 o 
   1  -2   5      200.68      212.00      8.26 o 
   2  -2   5      842.59      851.64     13.07 o 
   3  -2   5      520.34      530.51      8.92 o 
   4  -2   5        5.71        6.89      0.78 o 
   5  -2   5      240.75      234.29      5.27 o 
   6  -2   5      308.78      335.83      7.09 o 
   7  -2   5       20.00       12.88      2.27 o 
   8  -2   5       23.83       24.93      3.14 o 
  -8  -1   5       21.60       21.05      2.44 o 
  -7  -1   5      113.37      114.58      6.17 o 
  -6  -1   5        0.04        1.41      1.18 o 
  -5  -1   5      149.52      169.88      6.96 o 
  -4  -1   5      387.30      388.05      8.08 o 
  -3  -1   5      677.30      790.52     14.51 o 
  -2  -1   5       14.64       16.50      1.74 o 
  -1  -1   5     1106.45     1147.43     31.16 o 
   0  -1   5      322.14      305.91     10.47 o 
   1  -1   5        1.80        0.33      0.26 o 
   2  -1   5        2.13        2.30      0.40 o 
   3  -1   5       16.02       12.97      0.93 o 
   4  -1   5        8.77        6.39      0.74 o 
   5  -1   5      158.20      155.00      4.02 o 
   6  -1   5      242.31      275.95      9.99 o 
   7  -1   5        2.41        2.40      1.26 o 
   8  -1   5        0.49        5.64      1.80 o 
  -9   0   5        0.33        0.21      1.32 o 
  -8   0   5       38.57       35.71      5.15 o 
  -7   0   5       18.79       15.88      2.19 o 
  -6   0   5       11.72       13.35      2.11 o 
  -5   0   5       56.36       59.52      3.66 o 
  -4   0   5      285.68      290.62      9.72 o 
  -3   0   5        4.24        2.33      0.86 o 
  -2   0   5       85.27       82.55      4.08 o 
  -1   0   5       15.16       16.00      1.67 o 
   0   0   5       29.66       24.05      2.17 o 
   1   0   5      479.21      470.35     19.98 o 
   2   0   5      600.66      617.51     12.02 o 
   3   0   5       23.48       23.55      1.12 o 
   4   0   5       37.45       39.73      1.64 o 
   5   0   5        0.08        1.16      0.51 o 
   6   0   5        1.89        2.00      1.10 o 
   7   0   5        0.48        0.58      0.79 o 
   8   0   5        0.02       -0.58      0.83 o 
  -9   1   5       20.55       15.36      3.76 o 
  -8   1   5       95.93       88.57      7.63 o 
  -7   1   5       50.41       54.72      3.17 o 
  -6   1   5       56.42       57.91      3.06 o 
  -5   1   5       28.68       26.63      2.32 o 
  -4   1   5      172.71      160.56      4.32 o 
  -3   1   5      199.42      194.21      7.44 o 
  -2   1   5      688.93      788.24     22.66 o 
  -1   1   5       41.79       35.24      2.69 o 
   0   1   5       50.91       45.59      1.84 o 
   1   1   5       36.56       39.89      1.82 o 
   2   1   5      939.43      948.15     17.44 o 
   3   1   5        0.00        0.59      0.41 o 
   4   1   5       28.21       28.11      1.87 o 
   5   1   5       20.01       18.90      1.81 o 
   6   1   5       13.87       14.12      2.46 o 
   7   1   5        3.88        3.14      1.36 o 
   8   1   5       15.40       21.72      3.31 o 
  -9   2   5       14.26       19.68      4.26 o 
  -8   2   5        1.96        0.39      1.59 o 
  -7   2   5       65.99       59.23      5.79 o 
  -6   2   5      160.40      160.75      5.34 o 
  -5   2   5      122.60      127.86      3.49 o 
  -4   2   5       19.54       25.43      1.50 o 
  -3   2   5       48.22       46.10      3.23 o 
  -2   2   5     1177.89     1178.14     32.70 o 
  -1   2   5       41.45       38.59      2.96 o 
   0   2   5       37.51       37.00      1.29 o 
   1   2   5      108.79       96.85      3.19 o 
   2   2   5        0.20        1.47      0.53 o 
   3   2   5       50.63       49.02      2.06 o 
   4   2   5       12.04       14.60      1.55 o 
   5   2   5       34.75       41.38      2.50 o 
   6   2   5       15.03       12.18      2.36 o 
   7   2   5        0.01        1.57      1.30 o 
  -8   3   5        0.06        0.85      1.53 o 
  -7   3   5       76.94       76.81      6.74 o 
  -6   3   5       66.28       65.19      5.94 o 
  -5   3   5       60.40       60.98      3.20 o 
  -4   3   5        4.49        3.23      0.62 o 
  -3   3   5        0.07       -0.21      0.40 o 
  -2   3   5      606.73      621.23     13.86 o 
  -1   3   5       11.57       10.82      1.13 o 
   0   3   5      506.23      481.79      8.79 o 
   1   3   5      115.94      119.54      3.75 o 
   2   3   5        0.27        1.33      0.60 o 
   3   3   5        5.83        4.56      1.55 o 
   4   3   5       35.25       33.83      2.85 o 
   5   3   5       20.06       16.14      2.60 o 
   6   3   5        7.84        8.62      2.05 o 
   7   3   5        1.02        0.72      1.22 o 
  -8   4   5        1.54        0.45      1.61 o 
  -7   4   5       77.68       75.61      6.78 o 
  -6   4   5       37.43       35.40      4.88 o 
  -5   4   5      223.36      233.57      7.45 o 
  -4   4   5        0.52        0.04      0.63 o 
  -3   4   5       18.53       21.42      1.83 o 
  -2   4   5      107.33      101.30      3.82 o 
  -1   4   5      190.36      169.49      3.65 o 
   0   4   5      122.59      127.38      3.85 o 
   1   4   5       22.17       22.20      2.34 o 
   2   4   5        1.25        0.46      0.50 o 
   3   4   5       47.66       53.55      2.79 o 
   4   4   5        4.36        3.72      1.17 o 
   5   4   5       40.38       44.04      3.89 o 
   6   4   5        0.01        0.56      1.14 o 
  -8   5   5        1.60        0.52      1.53 o 
  -7   5   5       65.55       67.33      6.47 o 
  -6   5   5      714.97      748.56     27.50 o 
  -5   5   5       26.19       26.08      2.46 o 
  -4   5   5        1.24        2.30      0.79 o 
  -3   5   5        1.80        2.20      0.70 o 
  -2   5   5        3.24        2.68      0.76 o 
  -1   5   5       51.47       55.96      4.18 o 
   0   5   5       16.69       15.04      1.32 o 
   1   5   5      108.13      101.62      3.63 o 
   2   5   5       67.11       65.02      6.38 o 
   3   5   5        0.21        1.63      0.79 o 
   4   5   5       29.52       25.51      3.31 o 
   5   5   5       15.03       17.65      2.87 o 
   6   5   5        4.46        3.14      1.69 o 
  -8   6   5        0.33        2.15      1.98 o 
  -7   6   5       57.31       68.59      6.64 o 
  -6   6   5       40.58       42.20      3.16 o 
  -5   6   5      277.88      304.44      9.37 o 
  -4   6   5        2.38        2.43      1.01 o 
  -3   6   5      117.89      117.86      4.70 o 
  -2   6   5        6.39        9.03      2.13 o 
  -1   6   5       36.12       39.06      1.94 o 
   0   6   5      619.19      597.13     12.22 o 
   1   6   5      528.69      482.13     10.60 o 
   2   6   5       39.18       42.67      2.50 o 
   3   6   5        1.94        1.78      0.82 o 
   4   6   5       10.20        8.44      1.85 o 
   5   6   5        4.32        6.57      1.98 o 
  -7   7   5        7.19        3.78      2.44 o 
  -6   7   5       94.28       99.52      5.02 o 
  -5   7   5        0.13        1.15      0.91 o 
  -4   7   5       32.40       34.18      2.59 o 
  -3   7   5       13.62       10.25      2.32 o 
  -2   7   5       10.53        9.38      2.27 o 
  -1   7   5        7.27        7.01      2.07 o 
   0   7   5        6.14        6.78      1.03 o 
   1   7   5       68.25       68.77      3.51 o 
   2   7   5        8.61       10.83      2.19 o 
   3   7   5        0.03        0.93      0.90 o 
   4   7   5       10.93       10.25      2.07 o 
   5   7   5        5.05        4.84      1.63 o 
  -7   8   5        1.40       -0.35      1.47 o 
  -6   8   5       20.84       25.70      2.78 o 
  -5   8   5       93.69      101.18      9.03 o 
  -4   8   5       32.19       46.25      4.63 o 
  -3   8   5      124.57      110.31      7.30 o 
  -2   8   5       16.69        9.98      2.56 o 
  -1   8   5        0.98        1.24      1.24 o 
   0   8   5       76.05       73.34      5.79 o 
   1   8   5       10.84        8.07      1.24 o 
   2   8   5        0.03       -0.24      0.54 o 
   3   8   5        0.35        0.70      0.72 o 
   4   8   5        1.17        2.21      1.10 o 
  -6   9   5        8.22       11.99      2.01 o 
  -5   9   5       69.55       72.42      6.14 o 
  -4   9   5       24.45       25.76      3.87 o 
  -3   9   5       20.14       22.49      3.64 o 
  -2   9   5        8.50       10.67      2.89 o 
  -1   9   5        0.02        0.99      1.34 o 
   0   9   5        9.51        9.30      2.60 o 
   1   9   5        0.06        1.57      1.82 o 
   2   9   5        0.17        1.73      0.75 o 
   3   9   5        0.50        3.63      1.13 o 
  -5  10   5       15.35        9.41      2.60 o 
  -4  10   5       19.02       15.75      3.22 o 
  -3  10   5       12.31       11.00      2.83 o 
  -2  10   5        0.99        1.63      1.63 o 
  -1  10   5        0.29        0.72      1.38 o 
   0  10   5        0.80       -0.14      1.26 o 
   1  10   5        0.73        2.69      1.84 o 
  -3  11   5        2.88        1.78      1.57 o 
  -2  11   5        0.59        2.11      1.63 o 
  -1  11   5        7.39        8.23      2.77 o 
   1 -15   6        0.04        0.33      1.76 o 
   2 -15   6        1.01        0.83      1.90 o 
   0 -14   6        3.08        2.42      1.84 o 
   1 -14   6       80.15       71.74      6.97 o 
   2 -14   6       21.90       20.20      4.26 o 
   3 -14   6       21.44       30.49      3.79 o 
   4 -14   6        6.53       11.31      5.96 o 
   5 -14   6        0.94        2.81      2.38 o 
  -3 -13   6       65.07       70.72      5.58 o 
  -2 -13   6        0.01        0.12      0.74 o 
  -1 -13   6        0.46        2.91      1.74 o 
   0 -13   6        1.24        2.98      1.84 o 
   1 -13   6       12.12       21.12      4.11 o 
   2 -13   6       24.01       25.70      4.55 o 
   3 -13   6       63.19       65.31      3.97 o 
   4 -13   6        0.01        0.97      1.01 o 
   5 -13   6       18.34       16.84      4.06 o 
   6 -13   6        8.10        4.27      1.64 o 
  -4 -12   6        0.47        0.83      1.41 o 
  -3 -12   6       18.40       14.47      2.71 o 
  -2 -12   6      175.14      184.14      8.71 o 
  -1 -12   6       44.26       47.54      2.99 o 
   0 -12   6       11.44       14.43      3.18 o 
   1 -12   6       12.05       13.56      3.27 o 
   2 -12   6       24.34       22.57      4.03 o 
   3 -12   6        0.31        0.07      1.04 o 
   4 -12   6      112.50      130.63      8.29 o 
   5 -12   6        3.06        2.89      1.53 o 
   6 -12   6        0.42       -0.66      1.00 o 
  -5 -11   6        4.03        3.27      1.76 o 
  -4 -11   6        0.53        2.00      1.24 o 
  -3 -11   6        0.51        1.55      1.07 o 
  -2 -11   6        9.39       16.18      2.56 o 
  -1 -11   6        0.00        0.23      0.96 o 
   0 -11   6        0.83        0.16      0.50 o 
   1 -11   6        1.56        0.56      1.26 o 
   2 -11   6        2.77        2.02      1.11 o 
   3 -11   6       18.89       17.43      2.26 o 
   4 -11   6      628.21      674.25     16.97 o 
   5 -11   6       11.10       10.51      2.08 o 
   6 -11   6        6.60        3.41      1.45 o 
   7 -11   6        4.55        4.36      1.61 o 
  -5 -10   6        2.70        2.11      1.55 o 
  -4 -10   6        3.43        3.35      1.53 o 
  -3 -10   6        0.05        2.21      0.99 o 
  -2 -10   6       21.24       21.16      2.16 o 
  -1 -10   6        4.87        7.85      1.41 o 
   0 -10   6       98.89      110.12      4.37 o 
   1 -10   6        5.06        6.27      1.15 o 
   2 -10   6        0.41        0.36      0.91 o 
   3 -10   6       27.22       25.87      2.41 o 
   4 -10   6      449.30      461.26     12.54 o 
   5 -10   6        0.66        0.59      1.44 o 
   6 -10   6        6.95        4.89      1.79 o 
   7 -10   6        7.21       10.69      2.42 o 
  -6  -9   6       58.60       73.12      5.98 o 
  -5  -9   6        0.08        0.60      1.03 o 
  -4  -9   6        1.45        1.61      1.26 o 
  -3  -9   6       32.31       35.46      3.82 o 
  -2  -9   6       14.95       18.36      4.46 o 
  -1  -9   6       25.01       24.14      2.09 o 
   0  -9   6        1.08        1.99      0.68 o 
   1  -9   6        0.08        0.02      0.44 o 
   2  -9   6       10.65       12.54      1.12 o 
   3  -9   6       21.37       22.07      2.35 o 
   4  -9   6      355.95      361.24     10.40 o 
   5  -9   6       70.38       65.18      3.95 o 
   6  -9   6        2.75        2.09      1.23 o 
   7  -9   6       17.55       17.42      2.45 o 
   8  -9   6        1.63       -0.74      1.80 o 
  -6  -8   6       31.83       32.71      4.18 o 
  -5  -8   6       29.08       31.05      3.89 o 
  -4  -8   6        7.14       10.69      2.44 o 
  -3  -8   6        6.23        6.80      1.88 o 
  -2  -8   6        0.01        0.32      0.57 o 
  -1  -8   6       20.62       15.17      1.63 o 
   0  -8   6        0.90        0.34      0.58 o 
   1  -8   6       18.68       21.15      1.65 o 
   2  -8   6        0.18        0.84      0.68 o 
   3  -8   6       95.53      102.34      6.56 o 
   4  -8   6        0.06        1.22      0.92 o 
   5  -8   6      416.62      418.47     11.67 o 
   6  -8   6        1.00       -0.39      0.72 o 
   7  -8   6       26.30       25.17      2.75 o 
   8  -8   6        7.41       10.25      2.96 o 
  -7  -7   6        9.13        4.65      2.25 o 
  -6  -7   6        8.33        6.92      2.29 o 
  -5  -7   6       23.90       23.88      3.37 o 
  -4  -7   6       90.16      106.06      6.23 o 
  -3  -7   6       49.63       47.27      3.85 o 
  -2  -7   6        1.04        0.45      0.54 o 
  -1  -7   6      329.54      340.16      8.25 o 
   0  -7   6      237.42      256.99      6.67 o 
   1  -7   6      495.57      530.45     18.41 o 
   2  -7   6        3.51        4.97      0.99 o 
   3  -7   6        9.40        9.68      1.49 o 
   4  -7   6       71.78       64.67      3.49 o 
   5  -7   6      663.84      643.32     15.76 o 
   6  -7   6       14.18       12.05      1.90 o 
   7  -7   6       88.49       73.12      4.11 o 
   8  -7   6       24.28       27.02      4.07 o 
  -7  -6   6        3.04        3.84      1.67 o 
  -6  -6   6        2.51        0.93      1.36 o 
  -5  -6   6       28.21       30.41      3.60 o 
  -4  -6   6       33.46       36.16      3.62 o 
  -3  -6   6      221.70      233.72      6.30 o 
  -2  -6   6       44.87       34.70      2.04 o 
  -1  -6   6      116.41      118.87      4.02 o 
   0  -6   6      145.95      148.80      7.37 o 
   1  -6   6      400.36      448.91     15.88 o 
   2  -6   6       61.02       76.77      3.16 o 
   3  -6   6      209.97      227.14      6.74 o 
   4  -6   6       79.00       78.71      3.74 o 
   5  -6   6       98.31      101.89      3.13 o 
   6  -6   6       33.24       34.60      2.84 o 
   7  -6   6       30.97       32.58      2.56 o 
   8  -6   6        3.21        2.38      1.67 o 
  -8  -5   6       59.80       55.48      5.54 o 
  -7  -5   6       76.26       87.71      6.12 o 
  -6  -5   6       10.97       14.84      2.87 o 
  -5  -5   6       48.83       44.07      3.89 o 
  -4  -5   6        0.00       -0.12      0.79 o 
  -3  -5   6       16.63       17.67      1.52 o 
  -2  -5   6       10.50        6.51      1.02 o 
  -1  -5   6      960.98     1022.96     18.89 o 
   0  -5   6      293.68      326.16     12.00 o 
   1  -5   6       55.99       59.74      4.32 o 
   2  -5   6      546.21      544.41     12.37 o 
   3  -5   6      520.25      526.36     12.37 o 
   4  -5   6       30.61       30.06      1.53 o 
   5  -5   6      174.01      181.66      4.49 o 
   6  -5   6      219.06      230.32      7.16 o 
   7  -5   6        0.76        0.17      1.09 o 
   8  -5   6        2.25        2.19      1.47 o 
  -8  -4   6       15.50       13.85      2.91 o 
  -7  -4   6       86.95       93.49      6.14 o 
  -6  -4   6        5.05        7.34      2.05 o 
  -5  -4   6      149.82      153.10      7.33 o 
  -4  -4   6       29.31       24.71      2.81 o 
  -3  -4   6        1.40        1.81      0.55 o 
  -2  -4   6     1720.21     1888.71     32.55 o 
  -1  -4   6     1927.39     2049.88     54.17 o 
   0  -4   6       51.06       47.97      3.60 o 
   1  -4   6      435.40      436.60     14.97 o 
   2  -4   6      263.00      288.44      7.30 o 
   3  -4   6        6.50        6.68      0.76 o 
   4  -4   6        0.53        0.53      0.53 o 
   5  -4   6      386.26      387.74      7.61 o 
   6  -4   6      145.73      136.74      3.97 o 
   7  -4   6       13.86       17.99      1.85 o 
  -8  -3   6        6.38        5.83      2.05 o 
  -7  -3   6       13.68       12.09      2.65 o 
  -6  -3   6        6.16        8.78      2.07 o 
  -5  -3   6       20.80       21.33      2.73 o 
  -4  -3   6        0.27        0.50      0.64 o 
  -3  -3   6      235.20      255.83      6.15 o 
  -2  -3   6      162.03      142.62      4.33 o 
  -1  -3   6       55.05       45.70      3.27 o 
   0  -3   6       35.88       33.65      2.83 o 
   1  -3   6      192.50      226.02      9.14 o 
   2  -3   6        9.23       11.54      1.00 o 
   3  -3   6        0.08        1.18      0.39 o 
   4  -3   6       92.93       96.09      2.85 o 
   5  -3   6        2.97        2.67      1.28 o 
   6  -3   6      256.93      291.40      6.50 o 
   7  -3   6       39.49       34.16      3.35 o 
   8  -3   6        0.05        0.21      0.97 o 
  -8  -2   6        7.43        6.41      2.05 o 
  -7  -2   6        0.43        0.87      1.16 o 
  -6  -2   6       20.86       22.53      2.96 o 
  -5  -2   6        6.84        5.13      1.53 o 
  -4  -2   6        7.62        6.76      1.43 o 
  -3  -2   6      156.03      152.78      4.28 o 
  -2  -2   6        9.47       11.04      1.65 o 
  -1  -2   6      427.48      477.41     15.03 o 
   0  -2   6       43.82       41.55      3.19 o 
   1  -2   6      467.71      466.31     15.52 o 
   2  -2   6       42.00       45.85      1.52 o 
   3  -2   6       54.50       61.24      1.98 o 
   4  -2   6       53.19       49.72      1.96 o 
   5  -2   6       88.09       93.67      3.01 o 
   6  -2   6       84.42       75.89      3.55 o 
   7  -2   6       19.69       19.84      2.73 o 
   8  -2   6        6.03        4.05      1.76 o 
  -8  -1   6       93.16       96.47      5.98 o 
  -7  -1   6        0.07       -0.66      0.76 o 
  -6  -1   6       44.51       42.45      3.54 o 
  -5  -1   6        0.88        1.88      1.01 o 
  -4  -1   6      183.34      166.55      5.69 o 
  -3  -1   6        4.60       12.79      1.20 o 
  -2  -1   6       42.10       34.27      2.75 o 
  -1  -1   6       14.42       12.20      1.88 o 
   0  -1   6      118.13      121.32      5.90 o 
   1  -1   6       22.93       21.44      2.70 o 
   2  -1   6      335.05      355.46     13.99 o 
   3  -1   6       53.73       53.33      1.78 o 
   4  -1   6       16.32       15.79      1.76 o 
   5  -1   6        5.19        4.18      1.36 o 
   6  -1   6      247.59      236.85      9.18 o 
   7  -1   6        0.80        2.17      1.10 o 
   8  -1   6        5.09       11.22      2.34 o 
  -8   0   6       67.52       66.55      6.56 o 
  -7   0   6       17.55       17.59      2.56 o 
  -6   0   6        2.18        2.79      1.14 o 
  -5   0   6       91.68       93.33      4.78 o 
  -4   0   6       50.03       57.89      2.41 o 
  -3   0   6       14.85       23.36      2.11 o 
  -2   0   6       70.50       81.89      4.49 o 
  -1   0   6       54.09       61.58      3.91 o 
   0   0   6       13.86       11.54      1.84 o 
   1   0   6      106.26      109.55      3.45 o 
   2   0   6     1607.90     1616.99     28.27 o 
   3   0   6       31.67       26.38      1.74 o 
   4   0   6       28.04       27.30      1.97 o 
   5   0   6       36.19       41.12      2.47 o 
   6   0   6       27.40       32.11      3.31 o 
   7   0   6       13.27       15.01      2.56 o 
   8   0   6       16.25       21.19      3.14 o 
  -8   1   6       43.35       48.34      5.64 o 
  -7   1   6       32.43       37.90      4.98 o 
  -6   1   6       54.58       58.07      3.83 o 
  -5   1   6        2.15        1.65      0.89 o 
  -4   1   6      190.54      233.40      9.40 o 
  -3   1   6       66.86       72.03      4.26 o 
  -2   1   6      853.48      970.55     27.93 o 
  -1   1   6       77.98       74.78      4.51 o 
   0   1   6       52.99       52.81      3.72 o 
   1   1   6        1.78        2.84      0.65 o 
   2   1   6        0.21       -0.30      0.56 o 
   3   1   6        4.59        5.15      0.96 o 
   4   1   6        0.09        1.16      0.66 o 
   5   1   6        7.57       11.09      1.71 o 
   6   1   6        0.03        1.76      1.16 o 
   7   1   6        1.36        1.26      1.32 o 
  -8   2   6       19.29       21.23      4.11 o 
  -7   2   6        2.72        3.60      2.00 o 
  -6   2   6       41.02       36.41      4.71 o 
  -5   2   6       12.84       14.45      1.24 o 
  -4   2   6       58.95       57.56      2.45 o 
  -3   2   6      509.22      557.32     17.72 o 
  -2   2   6      414.89      475.57     15.80 o 
  -1   2   6        0.99        3.78      1.18 o 
   0   2   6       18.56       18.04      1.31 o 
   1   2   6       40.89       47.65      2.24 o 
   2   2   6        0.43        0.41      0.61 o 
   3   2   6      136.10      130.95      4.45 o 
   4   2   6       14.84       12.91      1.84 o 
   5   2   6        5.23        6.55      1.24 o 
   6   2   6        0.01        0.85      0.83 o 
   7   2   6        0.00        0.08      1.03 o 
  -8   3   6        5.33        2.58      1.92 o 
  -7   3   6       16.80       18.48      3.87 o 
  -6   3   6       55.21       54.22      5.44 o 
  -5   3   6        4.79        4.39      1.66 o 
  -4   3   6       40.56       43.37      2.70 o 
  -3   3   6        5.77        7.15      1.63 o 
  -2   3   6       80.88       73.36      3.49 o 
  -1   3   6      169.42      163.91      4.98 o 
   0   3   6      150.64      151.06      4.37 o 
   1   3   6        0.17        0.16      0.34 o 
   2   3   6        3.05        2.08      0.72 o 
   3   3   6      111.29      116.53      4.32 o 
   4   3   6        2.36        2.50      1.92 o 
   5   3   6        8.84        7.90      1.98 o 
   6   3   6        1.16        0.89      1.03 o 
  -8   4   6        0.03        3.84      2.29 o 
  -7   4   6       60.74       62.95      6.24 o 
  -6   4   6        4.18        2.52      2.07 o 
  -5   4   6       71.89       84.51      4.11 o 
  -4   4   6       17.37       14.48      1.81 o 
  -3   4   6        9.84       11.45      1.51 o 
  -2   4   6      207.33      220.70      6.55 o 
  -1   4   6       56.50       54.17      4.20 o 
   0   4   6       80.02       75.48      2.96 o 
   1   4   6        5.47        4.56      0.90 o 
   2   4   6       68.87       70.64      3.16 o 
   3   4   6       24.42       27.39      2.23 o 
   4   4   6        0.61        0.39      0.86 o 
   5   4   6        4.11        0.87      0.87 o 
   6   4   6        0.59        0.02      0.89 o 
  -8   5   6        0.43        0.41      1.65 o 
  -7   5   6       14.43       12.55      3.51 o 
  -6   5   6        3.92        2.77      2.27 o 
  -5   5   6       77.44       77.55      4.09 o 
  -4   5   6        0.57       -0.14      0.62 o 
  -3   5   6      168.27      183.72      6.40 o 
  -2   5   6       84.01       82.85      5.50 o 
  -1   5   6        3.83        3.08      0.74 o 
   0   5   6       46.74       48.30      2.40 o 
   1   5   6        0.17        0.51      0.64 o 
   2   5   6       36.51       37.46      2.51 o 
   3   5   6       31.27       24.28      2.16 o 
   4   5   6       28.92       31.25      2.61 o 
   5   5   6        0.02        1.57      1.14 o 
  -7   6   6       18.65       23.23      4.42 o 
  -6   6   6       21.85       18.77      2.32 o 
  -5   6   6       69.03       80.06      7.66 o 
  -4   6   6        4.25        5.41      2.41 o 
  -3   6   6      191.46      182.45      9.19 o 
  -2   6   6      136.57      122.48      7.22 o 
  -1   6   6       43.30       37.01      2.04 o 
   0   6   6       84.58       83.66      5.22 o 
   1   6   6      366.61      363.07      8.82 o 
   2   6   6       19.55       15.31      1.69 o 
   3   6   6        0.26        0.49      0.69 o 
   4   6   6        0.61        1.26      1.64 o 
   5   6   6        0.31        0.41      0.93 o 
  -7   7   6        0.66        0.95      1.67 o 
  -6   7   6        5.65        3.30      2.10 o 
  -5   7   6      199.33      248.51      8.50 o 
  -4   7   6       22.80       22.28      3.37 o 
  -3   7   6        0.90        1.26      1.18 o 
  -2   7   6       17.24       14.55      2.85 o 
  -1   7   6      119.12      113.12      7.20 o 
   0   7   6       13.04       11.71      1.38 o 
   1   7   6        6.32        8.10      1.31 o 
   2   7   6        0.89        0.61      1.00 o 
   3   7   6        3.66        2.51      1.26 o 
   4   7   6        0.03        1.86      0.87 o 
  -6   8   6       20.00       18.27      3.29 o 
  -5   8   6       75.35       76.27      6.16 o 
  -4   8   6        2.60        3.22      1.47 o 
  -3   8   6       28.33       24.89      3.68 o 
  -2   8   6        7.50        5.39      1.90 o 
  -1   8   6        6.76        7.94      2.29 o 
   0   8   6        2.98        1.03      1.49 o 
   1   8   6        0.00        0.94      0.55 o 
   2   8   6        0.86       -0.53      1.11 o 
   3   8   6        5.30        2.56      2.30 o 
  -5   9   6        9.11        7.48      2.27 o 
  -4   9   6       23.07       22.82      3.80 o 
  -3   9   6        0.36        0.52      0.85 o 
  -2   9   6        1.81        0.68      1.16 o 
  -1   9   6        2.25        2.65      1.55 o 
   0   9   6       16.15       16.39      3.45 o 
   1   9   6        0.04        3.41      1.78 o 
   2   9   6        0.72        0.66      1.69 o 
  -4  10   6       19.22       17.67      3.58 o 
  -3  10   6        4.49        5.29      2.09 o 
  -2  10   6        7.56        7.07      2.34 o 
  -1  10   6       12.07       20.48      3.89 o 
   0  10   6        5.01        7.05      2.62 o 
   2 -15   7       14.17       10.34      3.27 o 
   0 -14   7        1.36       -0.79      1.63 o 
   1 -14   7        3.75        3.12      2.34 o 
   2 -14   7       63.65       59.93      6.45 o 
   3 -14   7        0.01        0.27      1.78 o 
   4 -14   7        0.28        2.32      2.50 o 
  -3 -13   7        0.96        1.28      1.16 o 
  -2 -13   7        0.19        1.61      1.18 o 
  -1 -13   7        0.65        1.92      1.76 o 
   0 -13   7       30.80       28.88      4.47 o 
   1 -13   7        5.02        4.07      2.36 o 
   2 -13   7       15.79       18.21      3.87 o 
   3 -13   7        0.15        1.56      1.63 o 
   4 -13   7        0.70        1.48      1.20 o 
   5 -13   7        3.74        1.70      1.52 o 
   6 -13   7        3.49        3.95      1.39 o 
  -4 -12   7       11.69       10.40      2.58 o 
  -3 -12   7       16.27       20.09      3.33 o 
  -2 -12   7      148.18      155.64      8.01 o 
  -1 -12   7        1.96        0.85      0.68 o 
   0 -12   7       20.95       22.06      3.80 o 
   1 -12   7       31.96       30.12      4.55 o 
   2 -12   7        5.07        4.80      2.27 o 
   3 -12   7       66.19       72.00      7.51 o 
   4 -12   7      432.30      483.22     17.76 o 
   5 -12   7       12.01       13.58      2.22 o 
   6 -12   7       22.40       21.47      3.19 o 
  -4 -11   7        4.52        3.31      1.61 o 
  -3 -11   7        5.62        4.75      1.45 o 
  -2 -11   7       73.02       78.30      5.44 o 
  -1 -11   7        0.90        1.44      0.73 o 
   0 -11   7        6.85       11.08      1.68 o 
   1 -11   7        6.48        8.02      2.56 o 
   2 -11   7       17.14       17.34      3.56 o 
   3 -11   7       34.96       36.65      2.93 o 
   4 -11   7        0.56        2.52      1.39 o 
   5 -11   7       85.22       96.65      4.98 o 
   6 -11   7        0.02        1.13      1.07 o 
   7 -11   7        0.17       -0.76      0.98 o 
  -5 -10   7        1.65        2.83      1.57 o 
  -4 -10   7        8.24       10.05      2.40 o 
  -3 -10   7        0.44        1.34      1.01 o 
  -2 -10   7       22.45       22.44      2.25 o 
  -1 -10   7       38.73       34.65      2.54 o 
   0 -10   7      148.89      152.04      5.42 o 
   1 -10   7       25.90       27.20      3.43 o 
   2 -10   7       65.12       60.97      5.63 o 
   3 -10   7       35.57       36.31      2.83 o 
   4 -10   7       14.71       16.11      3.70 o 
   5 -10   7       16.25       18.01      2.36 o 
   6 -10   7        0.05        1.34      0.94 o 
   7 -10   7       14.15       10.19      2.28 o 
  -6  -9   7       28.35       35.29      4.63 o 
  -5  -9   7        4.10        3.82      1.72 o 
  -4  -9   7       17.40       19.49      3.27 o 
  -3  -9   7        8.76        8.33      2.07 o 
  -2  -9   7       28.09       26.36      2.81 o 
  -1  -9   7        7.31        6.79      1.25 o 
   0  -9   7        0.80        1.59      0.66 o 
   1  -9   7       11.96       11.02      1.44 o 
   2  -9   7        2.64        2.29      1.20 o 
   3  -9   7       91.80       86.77      6.12 o 
   4  -9   7       40.11       40.02      3.00 o 
   5  -9   7       14.38       13.01      3.03 o 
   6  -9   7        0.33        0.91      0.98 o 
   7  -9   7        0.01        0.38      1.88 o 
  -6  -8   7       16.29       15.54      3.12 o 
  -5  -8   7       11.86       14.24      2.85 o 
  -4  -8   7        6.52        4.82      1.80 o 
  -3  -8   7       31.05       34.98      3.76 o 
  -2  -8   7       10.55        9.15      1.59 o 
  -1  -8   7       17.45       20.74      3.55 o 
   0  -8   7       18.14       17.70      1.86 o 
   1  -8   7       22.61       23.61      3.47 o 
   2  -8   7       61.64       65.83      3.86 o 
   3  -8   7      116.00      104.58      4.43 o 
   4  -8   7      249.36      252.10      7.99 o 
   5  -8   7      459.55      475.18     12.79 o 
   6  -8   7       12.19       12.14      2.13 o 
   7  -8   7        1.80        3.29      1.26 o 
   8  -8   7        8.70        5.87      2.71 o 
  -7  -7   7        7.57        8.99      2.60 o 
  -6  -7   7       41.22       35.35      4.30 o 
  -5  -7   7        0.04        1.57      1.26 o 
  -4  -7   7       12.78       14.18      2.65 o 
  -3  -7   7        7.68       10.83      2.23 o 
  -2  -7   7       22.43       18.95      1.80 o 
  -1  -7   7       65.50       63.06      2.97 o 
   0  -7   7        8.81        4.38      0.98 o 
   1  -7   7       30.22       33.87      3.93 o 
   2  -7   7       77.11       83.15      3.85 o 
   3  -7   7       18.75       19.29      1.86 o 
   4  -7   7      266.66      272.81      8.24 o 
   5  -7   7      335.49      342.43     10.58 o 
   6  -7   7       17.36       16.65      2.29 o 
   7  -7   7        7.64        7.66      2.44 o 
   8  -7   7        0.02       -0.74      1.47 o 
  -7  -6   7        0.28        0.76      1.12 o 
  -6  -6   7       42.99       39.92      4.36 o 
  -5  -6   7        8.28       10.13      2.42 o 
  -4  -6   7        8.74       10.71      2.25 o 
  -3  -6   7       59.89       56.13      4.10 o 
  -2  -6   7        6.70        8.68      1.26 o 
  -1  -6   7      109.25      110.60      3.98 o 
   0  -6   7       13.98       16.29      2.58 o 
   1  -6   7      130.55      128.68      7.16 o 
   2  -6   7       43.25       44.55      2.39 o 
   3  -6   7      467.69      496.76     12.07 o 
   4  -6   7      223.52      211.54      6.78 o 
   5  -6   7       11.29       10.82      2.11 o 
   6  -6   7      126.87      127.38      3.88 o 
   7  -6   7        0.07        0.44      0.64 o 
   8  -6   7        1.93        0.23      1.69 o 
  -7  -5   7       52.60       56.92      5.02 o 
  -6  -5   7       10.49       13.13      2.69 o 
  -5  -5   7       53.81       53.83      4.32 o 
  -4  -5   7       34.10       39.28      3.45 o 
  -3  -5   7       25.98       31.61      2.97 o 
  -2  -5   7       17.31       19.47      2.03 o 
  -1  -5   7       32.58       31.06      3.33 o 
   0  -5   7      211.37      215.07      9.31 o 
   1  -5   7        3.62        2.00      1.16 o 
   2  -5   7        0.18        0.79      0.54 o 
   3  -5   7       47.21       49.24      2.53 o 
   4  -5   7        0.01        1.35      0.54 o 
   5  -5   7      373.56      376.53      7.56 o 
   6  -5   7      174.90      192.95      5.02 o 
   7  -5   7        0.02        0.41      0.53 o 
  -8  -4   7        8.90       11.62      2.67 o 
  -7  -4   7       34.92       35.41      4.11 o 
  -6  -4   7        7.34        6.49      2.11 o 
  -5  -4   7      176.10      186.28      8.34 o 
  -4  -4   7       48.34       42.12      3.43 o 
  -3  -4   7       42.94       41.71      2.22 o 
  -2  -4   7     1460.76     1471.75     26.27 o 
  -1  -4   7     6806.56     6790.40    170.81 o 
   0  -4   7      894.70      933.81     27.54 o 
   1  -4   7      211.11      210.12      9.25 o 
   2  -4   7      202.79      225.54      6.16 o 
   3  -4   7        1.21        1.00      0.52 o 
   4  -4   7        4.16        2.46      0.69 o 
   5  -4   7       39.66       45.80      2.15 o 
   6  -4   7      106.19      117.99      3.75 o 
   7  -4   7       25.30       23.73      2.85 o 
   8  -4   7        0.68       -0.39      1.05 o 
  -8  -3   7        0.18        0.39      1.24 o 
  -7  -3   7       10.64       10.00      2.40 o 
  -6  -3   7        4.73        2.75      1.45 o 
  -5  -3   7        2.49        4.15      1.41 o 
  -4  -3   7        0.48        0.04      0.64 o 
  -3  -3   7        5.04        2.97      0.76 o 
  -2  -3   7        0.20        2.19      1.05 o 
  -1  -3   7      105.72      116.40      5.90 o 
   0  -3   7       19.08       18.34      2.44 o 
   1  -3   7      204.16      206.60      9.02 o 
   2  -3   7      204.38      198.81      9.10 o 
   3  -3   7       22.35       22.26      1.60 o 
   4  -3   7       13.13       14.08      1.45 o 
   5  -3   7      347.02      350.12      7.22 o 
   6  -3   7      212.77      222.55      7.89 o 
   7  -3   7        0.04       -0.97      0.95 o 
   8  -3   7        1.11        2.09      1.22 o 
  -8  -2   7        0.16        1.78      1.32 o 
  -7  -2   7        9.88       10.36      2.38 o 
  -6  -2   7       50.67       49.25      3.99 o 
  -5  -2   7      146.20      153.09      7.00 o 
  -4  -2   7        1.63        2.11      0.97 o 
  -3  -2   7        0.62       -0.08      0.46 o 
  -2  -2   7        3.39        2.31      1.10 o 
  -1  -2   7       50.61       58.22      4.03 o 
   0  -2   7      434.23      417.73     14.46 o 
   1  -2   7      111.10      117.57      6.44 o 
   2  -2   7      404.87      387.22      8.65 o 
   3  -2   7      147.95      164.16      3.78 o 
   4  -2   7       29.07       29.56      2.00 o 
   5  -2   7        0.06        0.91      0.63 o 
   6  -2   7      306.07      344.88      9.17 o 
   7  -2   7       45.21       47.74      3.93 o 
   8  -2   7        0.07        1.34      1.07 o 
  -8  -1   7        5.97        4.53      1.84 o 
  -7  -1   7       16.55       18.31      2.85 o 
  -6  -1   7       24.06       28.67      3.20 o 
  -5  -1   7        0.59        0.45      0.83 o 
  -4  -1   7        1.38        2.57      0.72 o 
  -3  -1   7       30.66       26.07      2.48 o 
  -2  -1   7       15.20       10.58      1.88 o 
  -1  -1   7       17.51       23.77      2.60 o 
   0  -1   7        0.03       -0.31      0.54 o 
   1  -1   7        0.01       -0.17      0.54 o 
   2  -1   7      322.04      332.24     12.81 o 
   3  -1   7       35.18       42.84      2.33 o 
   4  -1   7       29.79       34.39      2.20 o 
   5  -1   7        0.52        1.03      0.64 o 
   6  -1   7       61.36       64.36      7.73 o 
   7  -1   7       14.88       12.32      2.42 o 
  -8   0   7        0.71        0.81      1.61 o 
  -7   0   7        8.84        8.25      2.07 o 
  -6   0   7       19.00       20.53      2.63 o 
  -5   0   7        0.12       -0.60      0.58 o 
  -4   0   7       18.28       19.62      1.52 o 
  -3   0   7       12.82       21.23      2.27 o 
  -2   0   7       52.72       53.63      3.85 o 
  -1   0   7       38.34       40.30      3.37 o 
   0   0   7      117.02      118.23      4.49 o 
   1   0   7      373.96      362.40      8.23 o 
   2   0   7       36.82       45.80      2.68 o 
   3   0   7        5.28        6.17      1.08 o 
   4   0   7       13.84       18.98      1.82 o 
   5   0   7       18.41       19.31      1.96 o 
   6   0   7       10.29       12.96      2.40 o 
   7   0   7        3.66        3.20      1.49 o 
  -8   1   7        0.30        1.78      1.84 o 
  -7   1   7        8.05        7.40      2.56 o 
  -6   1   7       13.07       14.01      2.19 o 
  -5   1   7       11.96       11.31      1.88 o 
  -4   1   7        0.63        0.99      0.54 o 
  -3   1   7       21.28       22.70      2.44 o 
  -2   1   7       29.45       25.80      2.65 o 
  -1   1   7       78.02       86.61      5.26 o 
   0   1   7      131.65      139.96      7.23 o 
   1   1   7      157.03      176.61      5.07 o 
   2   1   7        3.03        2.06      0.69 o 
   3   1   7        0.40        0.50      0.52 o 
   4   1   7       14.23       12.73      1.58 o 
   5   1   7       18.25       19.29      2.02 o 
   6   1   7        0.45        0.00      0.95 o 
   7   1   7       29.02       28.49      3.70 o 
  -8   2   7        2.67        1.36      1.63 o 
  -7   2   7       10.41       15.46      3.51 o 
  -6   2   7       21.83       21.73      3.91 o 
  -5   2   7       17.34       20.71      1.92 o 
  -4   2   7       91.19       79.51      5.03 o 
  -3   2   7      157.74      157.34      7.64 o 
  -2   2   7      146.15      140.83      7.18 o 
  -1   2   7      207.53      239.50     10.26 o 
   0   2   7        0.54        0.41      0.33 o 
   1   2   7      133.49      129.19      4.27 o 
   2   2   7       22.60       21.44      3.02 o 
   3   2   7        5.67        4.50      1.01 o 
   4   2   7      212.34      194.07      9.42 o 
   5   2   7       13.36       10.98      1.64 o 
   6   2   7        2.54        2.81      1.28 o 
  -8   3   7        0.57        1.45      1.80 o 
  -7   3   7       64.17       61.33      6.16 o 
  -6   3   7      100.34      102.17      7.67 o 
  -5   3   7       16.37       20.67      2.20 o 
  -4   3   7        5.31        5.33      1.20 o 
  -3   3   7        0.88        1.05      0.91 o 
  -2   3   7       89.84       92.08      3.89 o 
  -1   3   7       13.35       12.09      2.23 o 
   0   3   7        2.26        2.00      0.65 o 
   1   3   7        1.97        0.66      0.72 o 
   2   3   7       24.76       24.82      2.03 o 
   3   3   7       35.54       41.99      2.20 o 
   4   3   7        0.07        0.34      0.75 o 
   5   3   7        1.67        1.13      0.73 o 
   6   3   7        7.12        5.68      1.80 o 
  -7   4   7       53.03       53.99      5.93 o 
  -6   4   7      232.04      238.23     12.65 o 
  -5   4   7       12.33       11.26      1.78 o 
  -4   4   7       29.94       38.35      2.71 o 
  -3   4   7       11.49       11.48      1.64 o 
  -2   4   7       32.30       35.17      3.51 o 
  -1   4   7        3.10        1.98      1.05 o 
   0   4   7       96.08       95.19      3.58 o 
   1   4   7       41.56       40.86      2.37 o 
   2   4   7        6.82        6.30      1.23 o 
   3   4   7        3.47        4.03      1.13 o 
   4   4   7        1.14       -0.11      0.57 o 
   5   4   7        0.03       -0.21      0.97 o 
  -7   5   7        0.28        0.14      1.90 o 
  -6   5   7        9.05        6.28      2.89 o 
  -5   5   7        0.62       -0.35      0.62 o 
  -4   5   7        0.72        2.45      0.90 o 
  -3   5   7       51.94       51.45      4.49 o 
  -2   5   7       27.07       26.94      3.43 o 
  -1   5   7       31.71       25.82      3.37 o 
   0   5   7        4.43        4.61      0.98 o 
   1   5   7       14.66       15.32      2.19 o 
   2   5   7       31.89       29.54      2.20 o 
   3   5   7        0.73        0.90      0.66 o 
   4   5   7        1.62        1.46      1.52 o 
   5   5   7        0.29        0.23      0.91 o 
  -7   6   7        0.12        0.37      1.80 o 
  -6   6   7        2.12        1.92      2.11 o 
  -5   6   7        1.45        1.81      0.81 o 
  -4   6   7       57.62       54.47      4.76 o 
  -3   6   7        2.57        1.36      1.05 o 
  -2   6   7       34.83       31.47      3.91 o 
  -1   6   7      120.52      123.22      7.51 o 
   0   6   7       48.90       52.76      2.70 o 
   1   6   7       85.93       79.47      3.53 o 
   2   6   7        3.43        4.44      1.06 o 
   3   6   7        7.34       10.51      1.66 o 
   4   6   7        0.03        0.46      0.73 o 
  -6   7   7        5.70        5.37      1.82 o 
  -5   7   7        3.05        4.57      1.69 o 
  -4   7   7       67.88       70.81      5.75 o 
  -3   7   7       34.28       29.52      3.93 o 
  -2   7   7        9.79        5.33      1.82 o 
  -1   7   7        3.89        5.23      2.03 o 
   0   7   7       30.09       36.47      4.47 o 
   1   7   7        4.78        3.97      1.93 o 
   2   7   7       14.40       14.11      1.83 o 
   3   7   7        0.32        2.31      1.00 o 
  -5   8   7        2.45        1.96      1.28 o 
  -4   8   7       10.92        9.43      2.38 o 
  -3   8   7       30.17       25.94      3.93 o 
  -2   8   7        3.54        4.09      1.90 o 
  -1   8   7       10.83       10.48      2.69 o 
   0   8   7       15.91       18.67      3.56 o 
   1   8   7        0.00        0.79      1.47 o 
   2   8   7        3.24        4.56      1.13 o 
  -4   9   7       15.25       16.23      3.25 o 
  -3   9   7        0.00        1.47      1.12 o 
  -2   9   7        4.68        2.75      1.72 o 
  -1   9   7       10.43       10.89      3.06 o 
   0   9   7        8.09        6.74      2.46 o 
   0 -14   8       50.00       56.76      6.06 o 
   1 -14   8        6.58        4.69      2.65 o 
   2 -14   8       24.82       25.80      4.80 o 
   3 -14   8        4.37       -1.12      1.61 o 
   4 -14   8        2.11        3.24      5.55 o 
  -2 -13   8       28.32       34.59      4.01 o 
  -1 -13   8        1.27        1.16      1.55 o 
   0 -13   8       28.45       32.21      4.82 o 
   1 -13   8       78.94       72.51      6.82 o 
   2 -13   8       19.30       24.43      4.55 o 
   3 -13   8        6.28        8.54      3.22 o 
   4 -13   8       23.10       27.18      6.38 o 
   5 -13   8        1.94        3.89      2.22 o 
  -3 -12   8       80.92       94.02      6.47 o 
  -2 -12   8       15.01       14.55      2.77 o 
  -1 -12   8        0.17        0.38      0.69 o 
   0 -12   8        7.97        9.55      1.60 o 
   1 -12   8       47.14       53.86      5.71 o 
   2 -12   8        0.76        0.25      1.43 o 
   3 -12   8       40.68       38.43      6.66 o 
   4 -12   8      162.36      186.79     11.64 o 
   5 -12   8       16.74       21.27      3.36 o 
   6 -12   8        0.17        0.52      1.54 o 
  -4 -11   8        3.33        4.28      1.72 o 
  -3 -11   8      130.26      150.50      8.34 o 
  -2 -11   8        0.39        0.31      0.87 o 
  -1 -11   8        0.29        0.52      0.72 o 
   0 -11   8        9.19       10.36      1.65 o 
   1 -11   8       20.35       20.74      3.17 o 
   2 -11   8        3.19        3.82      1.98 o 
   3 -11   8       10.39        9.14      1.70 o 
   4 -11   8        3.37        4.92      1.44 o 
   5 -11   8       12.43       14.60      2.20 o 
   6 -11   8        8.93        8.11      1.90 o 
  -5 -10   8        3.28        5.39      2.23 o 
  -4 -10   8        1.29        3.24      1.65 o 
  -3 -10   8       49.19       44.68      4.57 o 
  -2 -10   8      114.12      122.40      6.91 o 
  -1 -10   8      136.02      140.89      5.37 o 
   0 -10   8      269.68      281.14      8.06 o 
   1 -10   8       67.54       70.37      3.50 o 
   2 -10   8        0.98        0.87      0.45 o 
   3 -10   8        0.51        0.81      0.90 o 
   4 -10   8        4.74        5.94      1.44 o 
   5 -10   8       32.77       33.12      2.93 o 
   6 -10   8       71.94       74.62      4.45 o 
   7 -10   8        1.93        0.60      1.43 o 
  -6  -9   8        3.71        2.87      1.84 o 
  -5  -9   8        0.42        3.24      1.57 o 
  -4  -9   8       22.96       19.93      3.29 o 
  -3  -9   8        0.01       -0.48      0.79 o 
  -2  -9   8      257.80      273.33      7.99 o 
  -1  -9   8       34.30       34.47      2.50 o 
   0  -9   8        0.76        1.51      1.10 o 
   1  -9   8       27.18       24.31      2.09 o 
   2  -9   8       47.22       44.19      4.80 o 
   3  -9   8        1.65       -0.51      1.19 o 
   4  -9   8       77.84       78.90      5.78 o 
   5  -9   8        1.23        1.03      0.97 o 
   6  -9   8       11.63        8.99      3.53 o 
   7  -9   8        9.95        8.29      1.89 o 
  -6  -8   8       31.45       30.06      4.28 o 
  -5  -8   8       11.07        5.95      2.09 o 
  -4  -8   8       19.81       17.59      3.00 o 
  -3  -8   8        4.27        4.94      1.67 o 
  -2  -8   8      326.21      340.53      8.95 o 
  -1  -8   8        2.89        3.09      1.02 o 
   0  -8   8        0.98        0.40      0.56 o 
   1  -8   8        3.27        2.03      1.20 o 
   2  -8   8      230.81      232.41     11.52 o 
   3  -8   8       15.42       13.78      1.78 o 
   4  -8   8       26.18       23.62      2.40 o 
   5  -8   8       81.79       82.80      4.73 o 
   6  -8   8       50.94       46.21      6.27 o 
   7  -8   8        8.42        7.34      2.97 o 
  -6  -7   8        1.30        3.20      1.51 o 
  -5  -7   8        1.51        3.58      1.61 o 
  -4  -7   8       11.66        9.12      2.46 o 
  -3  -7   8        3.95        1.72      1.26 o 
  -2  -7   8       19.47       18.66      1.89 o 
  -1  -7   8       32.90       30.85      2.59 o 
   0  -7   8        3.42        1.36      1.32 o 
   1  -7   8       26.25       27.99      3.66 o 
   2  -7   8        6.24        6.57      2.15 o 
   3  -7   8       57.81       53.08      2.89 o 
   4  -7   8       30.07       34.92      2.65 o 
   5  -7   8      207.22      206.98      7.17 o 
   6  -7   8       72.30       74.93      4.18 o 
   7  -7   8       22.21       20.74      2.57 o 
  -7  -6   8       13.02        6.53      2.58 o 
  -6  -6   8        8.78        7.28      2.27 o 
  -5  -6   8        1.17        3.45      1.51 o 
  -4  -6   8        0.05        1.20      0.97 o 
  -3  -6   8        2.84        4.42      1.49 o 
  -2  -6   8        0.06        0.56      0.59 o 
  -1  -6   8      538.72      514.01     17.64 o 
   0  -6   8        1.35        1.80      1.16 o 
   1  -6   8        0.05       -0.08      0.99 o 
   2  -6   8       89.34       89.26      6.25 o 
   3  -6   8      101.43      105.15      4.11 o 
   4  -6   8       66.66       77.09      3.66 o 
   5  -6   8      184.54      188.20     12.75 o 
   6  -6   8        0.16        0.00      0.55 o 
   7  -6   8        8.28       11.03      2.08 o 
  -7  -5   8       22.00       28.38      3.91 o 
  -6  -5   8        3.63        1.30      1.26 o 
  -5  -5   8       23.54       24.50      3.31 o 
  -4  -5   8        6.07        4.96      1.67 o 
  -3  -5   8       21.96       21.76      1.87 o 
  -2  -5   8       68.22       68.66      3.53 o 
  -1  -5   8      145.92      130.16      7.04 o 
   0  -5   8      119.52      128.01      7.06 o 
   1  -5   8       22.57       25.66      3.33 o 
   2  -5   8        1.98        0.70      0.97 o 
   3  -5   8       97.51       91.98      3.62 o 
   4  -5   8       38.42       33.07      2.31 o 
   5  -5   8      195.24      201.88      5.04 o 
   6  -5   8        0.67        0.27      0.59 o 
   7  -5   8        4.60        5.37      1.44 o 
  -7  -4   8        0.27        3.99      1.67 o 
  -6  -4   8        2.35        1.67      1.32 o 
  -5  -4   8        0.93        0.52      0.95 o 
  -4  -4   8       50.94       56.93      4.16 o 
  -3  -4   8      215.78      224.18      6.21 o 
  -2  -4   8       91.68       93.98      5.36 o 
  -1  -4   8     3339.60     3372.74     87.72 o 
   0  -4   8      499.39      460.13     16.10 o 
   1  -4   8        9.87        8.58      2.05 o 
   2  -4   8      271.52      222.31     10.35 o 
   3  -4   8      125.62      132.13      4.43 o 
   4  -4   8        0.21        0.64      0.53 o 
   5  -4   8      460.78      496.83      9.50 o 
   6  -4   8      253.51      279.76      8.04 o 
   7  -4   8       12.42       19.02      2.69 o 
  -8  -3   8        4.33        3.95      1.96 o 
  -7  -3   8        1.91        2.67      1.61 o 
  -6  -3   8        8.46        8.23      2.19 o 
  -5  -3   8       81.02       80.01      5.07 o 
  -4  -3   8       31.33       29.94      3.06 o 
  -3  -3   8        0.04        0.05      0.55 o 
  -2  -3   8       71.16       75.90      4.70 o 
  -1  -3   8        7.19        9.18      1.96 o 
   0  -3   8       14.33       14.49      2.38 o 
   1  -3   8        0.27       -0.12      0.95 o 
   2  -3   8       93.68      106.36      6.56 o 
   3  -3   8       76.31       79.44      4.46 o 
   4  -3   8       89.80       81.88      4.61 o 
   5  -3   8      347.50      389.41      9.82 o 
   6  -3   8       31.21       32.56      2.61 o 
   7  -3   8        8.76        7.73      1.92 o 
  -8  -2   8        0.82       -0.97      1.16 o 
  -7  -2   8       11.55       12.53      2.65 o 
  -6  -2   8       17.69       14.51      2.52 o 
  -5  -2   8      177.07      164.41      7.35 o 
  -4  -2   8       10.36        9.61      1.84 o 
  -3  -2   8        9.51        5.33      1.51 o 
  -2  -2   8        0.46        0.04      0.74 o 
  -1  -2   8        0.38        0.14      0.89 o 
   0  -2   8       66.55       65.60      4.76 o 
   1  -2   8      600.74      589.46     19.93 o 
   2  -2   8        0.02        1.28      1.07 o 
   3  -2   8       35.94       36.87      2.23 o 
   4  -2   8       56.02       58.70      3.00 o 
   5  -2   8      118.86      111.96      4.52 o 
   6  -2   8      109.70      124.81      5.01 o 
   7  -2   8        0.63        1.45      1.30 o 
  -7  -1   8        8.82       10.11      2.23 o 
  -6  -1   8       10.50       10.83      2.17 o 
  -5  -1   8       52.90       45.70      3.58 o 
  -4  -1   8       80.17       78.25      3.18 o 
  -3  -1   8        4.54        4.13      1.30 o 
  -2  -1   8      107.91      108.76      6.00 o 
  -1  -1   8       38.02       28.27      3.00 o 
   0  -1   8        4.20        6.39      1.82 o 
   1  -1   8       17.47       13.02      2.44 o 
   2  -1   8       27.90       31.46      2.08 o 
   3  -1   8       31.48       31.67      2.18 o 
   4  -1   8       87.55       82.84      3.68 o 
   5  -1   8       97.52      107.40      6.66 o 
   6  -1   8        0.17       -0.06      0.90 o 
   7  -1   8       21.71       15.54      2.85 o 
  -8   0   8        9.62        6.70      2.91 o 
  -6   0   8       25.72       28.16      3.08 o 
  -5   0   8       25.50       17.14      2.38 o 
  -4   0   8        1.04        1.13      0.85 o 
  -3   0   8       21.35       23.94      2.63 o 
  -2   0   8        0.47       -0.04      0.48 o 
  -1   0   8       11.28       14.84      2.46 o 
   0   0   8      116.03      111.98      6.64 o 
   1   0   8       67.89       57.65      4.70 o 
   2   0   8       77.89       71.27      3.14 o 
   3   0   8       95.51       93.61      3.84 o 
   4   0   8       32.93       38.21      2.48 o 
   5   0   8       73.90       76.83      4.53 o 
   6   0   8       34.17       31.03      3.47 o 
   7   0   8       77.54       86.13      5.79 o 
  -8   1   8       17.51       19.39      4.09 o 
  -7   1   8        3.86        4.09      2.42 o 
  -6   1   8       41.10       41.25      3.39 o 
  -5   1   8       56.75       53.85      3.64 o 
  -4   1   8        2.95        2.36      0.83 o 
  -3   1   8       27.29       28.22      2.94 o 
  -2   1   8        7.69       11.12      2.17 o 
  -1   1   8      109.02      113.92      6.75 o 
   0   1   8       63.70       65.90      5.03 o 
   1   1   8       33.75       30.89      1.79 o 
   2   1   8      126.31      121.86      4.40 o 
   3   1   8      142.83      139.73      4.92 o 
   4   1   8       59.10       49.30      2.90 o 
   5   1   8       18.28       13.69      2.11 o 
   6   1   8       86.94      102.40      6.12 o 
  -7   2   8       12.93       12.94      3.41 o 
  -6   2   8       16.87       18.03      3.74 o 
  -5   2   8        0.01       -1.51      1.28 o 
  -4   2   8       48.29       53.54      4.32 o 
  -3   2   8       16.47       16.62      2.65 o 
  -2   2   8       96.61      113.15      6.72 o 
  -1   2   8       38.41       37.84      3.70 o 
   0   2   8        8.27        6.18      2.00 o 
   1   2   8        1.67        2.76      1.15 o 
   2   2   8      179.62      190.00      5.07 o 
   3   2   8        2.79        1.93      0.76 o 
   4   2   8      121.83      116.07      4.71 o 
   5   2   8       34.26       28.37      5.36 o 
   6   2   8       14.69       15.54      2.75 o 
  -7   3   8      138.10      132.26      9.48 o 
  -6   3   8      101.85      103.04      7.88 o 
  -5   3   8       14.28       12.72      1.87 o 
  -4   3   8        0.12        0.12      0.95 o 
  -3   3   8        0.22        0.24      0.66 o 
  -2   3   8        0.16        0.50      0.81 o 
  -1   3   8        3.70        4.59      1.69 o 
   0   3   8      125.87      126.88      7.51 o 
   1   3   8       28.70       30.00      2.10 o 
   2   3   8       28.76       25.58      4.33 o 
   3   3   8       75.87       73.14      3.58 o 
   4   3   8        1.47        2.40      0.87 o 
   5   3   8        1.68        1.59      0.76 o 
  -7   4   8        3.46        5.75      2.77 o 
  -6   4   8       87.57       92.81      7.53 o 
  -5   4   8        9.03        7.91      1.57 o 
  -4   4   8       28.37       28.10      3.46 o 
  -3   4   8        0.66        2.27      1.26 o 
  -2   4   8        0.59       -0.10      0.72 o 
  -1   4   8       62.36       58.22      4.92 o 
   0   4   8      426.85      438.43     10.21 o 
   1   4   8      132.81      136.88      7.82 o 
   2   4   8        0.01        1.21      0.68 o 
   3   4   8       41.96       41.48      5.45 o 
   4   4   8        8.71       10.89      1.71 o 
   5   4   8        3.31        4.92      1.57 o 
  -7   5   8       23.73       31.67      5.19 o 
  -6   5   8        0.50       -1.05      1.74 o 
  -5   5   8        3.94        3.15      1.31 o 
  -4   5   8       35.57       32.02      3.87 o 
  -3   5   8        0.35        0.60      0.89 o 
  -2   5   8        5.47        3.22      1.49 o 
  -1   5   8        1.64        1.57      1.36 o 
   0   5   8       29.92       31.64      2.20 o 
   1   5   8        5.54        7.25      1.29 o 
   2   5   8        3.68        4.70      1.12 o 
   3   5   8       20.26       15.72      1.99 o 
   4   5   8        9.63       12.29      1.88 o 
  -5   6   8        1.89        2.36      1.16 o 
  -4   6   8       59.63       52.69      4.84 o 
  -3   6   8       67.97       73.97      5.87 o 
  -2   6   8        6.54        4.61      1.88 o 
  -1   6   8        4.71        3.87      1.63 o 
   0   6   8       29.06       30.51      2.15 o 
   1   6   8        5.14        6.45      1.20 o 
   2   6   8        1.58       -0.25      1.27 o 
   3   6   8        7.04        7.24      1.33 o 
  -5   7   8        0.02        0.45      0.91 o 
  -4   7   8        0.07        0.66      0.93 o 
  -3   7   8       30.15       25.86      3.87 o 
  -2   7   8        8.13        5.83      2.17 o 
  -1   7   8        4.40        5.48      1.96 o 
   0   7   8        0.21        0.14      1.32 o 
   1   7   8        0.34        0.36      0.52 o 
   2   7   8        1.35        1.23      0.74 o 
  -4   8   8        0.24        1.03      1.26 o 
  -3   8   8        4.51        3.70      1.78 o 
  -2   8   8        0.07       -0.35      0.83 o 
  -1   8   8        2.78        2.13      1.57 o 
   0   8   8        0.77       -0.91      1.41 o 
   0 -14   9        7.93        8.45      2.94 o 
   1 -14   9       12.33       12.84      3.84 o 
   2 -14   9        3.99        3.31      2.23 o 
   3 -14   9       49.98       44.76      6.35 o 
   4 -14   9        0.73       -0.25      1.76 o 
  -2 -13   9       16.51       23.67      3.56 o 
  -1 -13   9        0.87        2.40      1.16 o 
   0 -13   9        5.49        4.80      2.46 o 
   1 -13   9       11.90       15.48      3.82 o 
   2 -13   9       12.02        8.74      3.14 o 
   3 -13   9       40.10       36.62      5.69 o 
   4 -13   9       38.44       48.46      8.02 o 
   5 -13   9       50.41       59.02      9.79 o 
  -3 -12   9       19.68       20.67      3.53 o 
  -2 -12   9        7.91        4.11      1.47 o 
  -1 -12   9        0.02        0.88      0.88 o 
   0 -12   9        1.12        2.44      0.94 o 
   1 -12   9        2.90        3.02      1.96 o 
   2 -12   9        1.37        4.98      2.31 o 
   3 -12   9       12.25       10.17      3.16 o 
   4 -12   9       35.87       40.21      6.03 o 
   5 -12   9       36.32       39.66      6.91 o 
   6 -12   9        1.39        3.80      2.22 o 
  -4 -11   9        0.60        0.37      1.14 o 
  -3 -11   9        3.52        3.24      1.49 o 
  -2 -11   9        1.02        3.62      1.47 o 
  -1 -11   9        3.51        3.15      0.95 o 
   0 -11   9        0.72        1.91      0.85 o 
   1 -11   9        2.34        0.78      0.74 o 
   2 -11   9        0.45        0.83      1.59 o 
   3 -11   9       35.09       27.77      4.67 o 
   4 -11   9        0.01        0.70      1.33 o 
   5 -11   9        7.14       12.93      4.99 o 
   6 -11   9        0.09        2.13      0.95 o 
  -5 -10   9        0.06        0.56      1.36 o 
  -4 -10   9        4.71        4.07      1.69 o 
  -3 -10   9       28.53       38.25      4.38 o 
  -2 -10   9      115.64      117.54      6.87 o 
  -1 -10   9        3.00        1.78      0.93 o 
   0 -10   9       63.46       64.92      3.49 o 
   1 -10   9      118.75      113.34      4.67 o 
   2 -10   9        1.51       -0.23      0.99 o 
   3 -10   9        1.56        2.27      1.72 o 
   4 -10   9       25.83       29.77      2.58 o 
   5 -10   9        0.00        1.47      1.04 o 
   6 -10   9        7.35        4.80      1.45 o 
  -5  -9   9       20.13       13.11      2.89 o 
  -4  -9   9        8.25        6.12      2.11 o 
  -3  -9   9        9.54        9.20      2.36 o 
  -2  -9   9      232.76      250.30      7.68 o 
  -1  -9   9        3.45        2.32      0.97 o 
   0  -9   9        1.71        0.95      0.60 o 
   1  -9   9       10.64       10.48      2.77 o 
   2  -9   9        9.83        6.06      2.13 o 
   3  -9   9        3.59        1.90      1.21 o 
   4  -9   9       12.61       12.22      1.80 o 
   5  -9   9       19.88       23.94      2.50 o 
   6  -9   9       75.48       83.57      5.85 o 
   7  -9   9       25.11       32.84      3.27 o 
  -6  -8   9        3.85        2.83      1.59 o 
  -5  -8   9        1.75        1.45      1.12 o 
  -4  -8   9       93.76       93.93      6.31 o 
  -3  -8   9      137.47      149.98      7.80 o 
  -2  -8   9       14.47       12.04      2.65 o 
  -1  -8   9      149.34      159.80      5.66 o 
   0  -8   9       10.06       10.13      2.75 o 
   1  -8   9        0.32        1.45      1.20 o 
   2  -8   9      185.50      180.43     10.17 o 
   3  -8   9        0.23        0.58      1.15 o 
   4  -8   9        0.02        0.48      1.12 o 
   5  -8   9        4.13        2.82      1.06 o 
   6  -8   9       37.22       39.69      4.19 o 
   7  -8   9       15.65       15.98      2.77 o 
  -6  -7   9       11.37        8.70      2.54 o 
  -5  -7   9        9.83       12.65      2.85 o 
  -4  -7   9       11.47       14.08      2.81 o 
  -3  -7   9        0.12       -0.39      1.10 o 
  -2  -7   9      313.27      310.95      8.42 o 
  -1  -7   9      119.55      110.97      4.46 o 
   0  -7   9       37.76       37.20      4.30 o 
   1  -7   9       19.52       16.87      3.10 o 
   2  -7   9       50.04       43.10      4.55 o 
   3  -7   9       19.89       19.32      1.87 o 
   4  -7   9      104.55      120.34      4.85 o 
   5  -7   9        4.31        5.60      1.30 o 
   6  -7   9       26.34       29.28      2.67 o 
   7  -7   9        0.19       -0.97      0.85 o 
  -7  -6   9        6.00        6.82      2.38 o 
  -6  -6   9       40.84       40.77      4.61 o 
  -5  -6   9        3.13        0.58      1.03 o 
  -4  -6   9        0.23        0.25      1.05 o 
  -3  -6   9        9.53        7.50      2.05 o 
  -2  -6   9        5.35        5.97      1.30 o 
  -1  -6   9      244.19      222.80     10.20 o 
   0  -6   9        1.07        2.77      1.43 o 
   1  -6   9        0.68        1.32      1.03 o 
   2  -6   9       23.38       20.86      3.43 o 
   3  -6   9       51.79       53.99      2.84 o 
   4  -6   9        4.94        6.32      1.21 o 
   5  -6   9       26.88       35.57      7.07 o 
   6  -6   9        2.59        0.94      0.72 o 
   7  -6   9        4.77        4.96      1.86 o 
  -7  -5   9        2.35        5.21      2.11 o 
  -6  -5   9       55.84       56.95      4.88 o 
  -5  -5   9        1.84        0.64      0.87 o 
  -4  -5   9        3.22        0.21      1.05 o 
  -3  -5   9        9.23        8.02      1.27 o 
  -2  -5   9        1.97        2.32      0.87 o 
  -1  -5   9        0.89        1.20      1.20 o 
   0  -5   9        3.60        2.00      1.32 o 
   1  -5   9        1.22        0.56      0.91 o 
   2  -5   9        0.21        1.28      1.18 o 
   3  -5   9        6.30       10.50      2.60 o 
   4  -5   9        0.58        1.22      0.72 o 
   5  -5   9       20.90       26.42      2.37 o 
   6  -5   9        4.56        6.42      1.95 o 
   7  -5   9        0.70        1.83      0.76 o 
  -7  -4   9        0.09        0.43      1.45 o 
  -6  -4   9       15.42       12.90      2.69 o 
  -5  -4   9       31.18       30.56      3.49 o 
  -4  -4   9        0.01       -0.04      0.68 o 
  -3  -4   9        2.80        6.07      1.16 o 
  -2  -4   9       25.53       24.48      2.98 o 
  -1  -4   9      491.38      452.17     16.13 o 
   0  -4   9        6.53        6.57      1.96 o 
   1  -4   9       21.36       16.99      2.89 o 
   2  -4   9       53.94       40.66      4.14 o 
   3  -4   9       38.91       39.78      4.32 o 
   4  -4   9       48.42       57.14      3.14 o 
   5  -4   9      382.65      410.65     10.43 o 
   6  -4   9        4.39        4.18      1.09 o 
   7  -4   9        7.16        8.54      2.15 o 
  -7  -3   9        1.35        3.08      1.61 o 
  -6  -3   9       12.46       16.29      2.87 o 
  -5  -3   9      255.39      254.35     10.11 o 
  -4  -3   9        0.14        1.20      1.16 o 
  -3  -3   9       26.93       27.59      2.08 o 
  -2  -3   9       14.53       11.14      2.19 o 
  -1  -3   9      162.34      151.77      7.89 o 
   0  -3   9        1.28        0.41      0.93 o 
   1  -3   9       20.42       19.54      3.08 o 
   2  -3   9       57.51       42.83      4.30 o 
   3  -3   9       26.46       28.41      3.82 o 
   4  -3   9        0.08        1.93      0.85 o 
   5  -3   9        8.53        9.50      2.65 o 
   6  -3   9       97.83      111.06      4.86 o 
   7  -3   9        1.98        4.28      1.76 o 
  -7  -2   9        0.00        1.28      1.24 o 
  -6  -2   9        6.83        5.58      1.78 o 
  -5  -2   9        2.26        3.76      1.63 o 
  -4  -2   9        2.78        2.60      1.26 o 
  -3  -2   9       11.60       14.49      2.34 o 
  -2  -2   9       20.28       20.32      2.77 o 
  -1  -2   9       39.43       32.96      3.56 o 
   0  -2   9       17.67       14.74      2.65 o 
   1  -2   9      181.50      191.73      9.61 o 
   2  -2   9      145.13      142.20      8.30 o 
   3  -2   9       36.42       37.68      3.91 o 
   4  -2   9        0.59        1.87      0.77 o 
   5  -2   9       50.56       52.78      4.65 o 
   6  -2   9       10.64       14.25      1.98 o 
   7  -2   9       19.21       23.34      3.31 o 
  -7  -1   9       13.38       15.36      2.73 o 
  -6  -1   9        3.04        0.91      0.91 o 
  -5  -1   9        9.49       12.98      2.21 o 
  -4  -1   9        1.43        1.60      0.76 o 
  -3  -1   9       66.61       68.05      4.74 o 
  -2  -1   9       27.59       22.47      3.12 o 
  -1  -1   9       17.68       17.98      2.79 o 
   0  -1   9       34.32       38.09      3.80 o 
   1  -1   9        5.37        7.69      2.13 o 
   2  -1   9      159.22      149.18     11.13 o 
   3  -1   9        6.40        5.87      1.24 o 
   4  -1   9        9.09        8.07      1.46 o 
   5  -1   9        1.05        2.32      0.87 o 
   6  -1   9       15.76       18.23      2.20 o 
  -6   0   9        4.57        3.76      1.61 o 
  -5   0   9       20.41       20.36      2.58 o 
  -4   0   9        1.20        4.04      1.02 o 
  -3   0   9      123.15      123.62      5.59 o 
  -2   0   9       52.77       54.16      3.25 o 
  -1   0   9        0.60        2.09      1.30 o 
   0   0   9        0.08        0.17      0.85 o 
   1   0   9       13.05        9.76      2.40 o 
   2   0   9        0.13        0.39      0.55 o 
   3   0   9        1.27        1.42      0.92 o 
   4   0   9       14.38       15.07      1.89 o 
   5   0   9        7.39        6.88      1.41 o 
   6   0   9       61.14       65.78      4.86 o 
  -7   1   9        0.80       -0.48      1.65 o 
  -5   1   9       23.83       23.05      2.73 o 
  -4   1   9       14.94       19.62      2.94 o 
  -3   1   9       25.26       34.57      3.70 o 
  -2   1   9        0.09       -0.37      0.60 o 
  -1   1   9       96.90      107.56      6.97 o 
   0   1   9        0.16        1.01      0.99 o 
   1   1   9       11.41       10.05      2.58 o 
   2   1   9        4.88        2.36      1.07 o 
   3   1   9        0.26        2.06      0.81 o 
   4   1   9       16.72       15.93      2.02 o 
   5   1   9       21.06       23.60      3.68 o 
   6   1   9       29.59       29.07      3.60 o 
  -7   2   9       11.58       13.87      3.64 o 
  -6   2   9        4.73        2.00      2.05 o 
  -5   2   9        1.43        1.03      1.63 o 
  -4   2   9        1.38        2.67      1.07 o 
  -3   2   9        0.67        1.07      0.85 o 
  -2   2   9        0.13        0.27      0.70 o 
  -1   2   9        5.36        1.74      1.12 o 
   0   2   9       10.53       15.48      3.02 o 
   1   2   9       37.08       35.89      6.94 o 
   2   2   9        6.21        7.21      1.28 o 
   3   2   9        0.00        0.67      0.60 o 
   4   2   9       30.99       26.53      2.43 o 
   5   2   9        7.56        6.39      1.39 o 
  -7   3   9       29.49       24.93      4.61 o 
  -6   3   9       88.85       94.77      7.74 o 
  -5   3   9        2.83        6.35      2.71 o 
  -4   3   9        6.34        6.36      1.48 o 
  -3   3   9        0.26        1.10      0.83 o 
  -2   3   9        0.00        0.00      0.64 o 
  -1   3   9        9.21        7.94      2.19 o 
   0   3   9       11.59       17.63      3.27 o 
   1   3   9       18.08       18.58      2.61 o 
   2   3   9       27.87       27.56      2.35 o 
   3   3   9        1.45        1.96      0.90 o 
   4   3   9        5.94        3.80      1.05 o 
   5   3   9        0.66        2.43      1.14 o 
  -6   4   9       21.56       21.68      4.26 o 
  -5   4   9        1.19        1.43      0.95 o 
  -4   4   9       75.29       83.86      6.18 o 
  -3   4   9       33.36       32.95      4.16 o 
  -2   4   9        0.30        0.10      0.89 o 
  -1   4   9       86.40       94.26      6.78 o 
   0   4   9      284.92      290.52     13.37 o 
   1   4   9      134.84      137.76      6.69 o 
   2   4   9        5.42        4.45      1.23 o 
   3   4   9       16.57       14.14      4.81 o 
   4   4   9        9.83       11.16      1.77 o 
  -5   5   9        9.52        5.33      1.67 o 
  -4   5   9        0.00        1.96      1.20 o 
  -3   5   9        4.72        9.96      2.50 o 
  -2   5   9        8.78       13.68      2.96 o 
  -1   5   9        2.38        1.78      1.43 o 
   0   5   9        0.01       -0.04      1.32 o 
   1   5   9       11.75       12.64      2.68 o 
   2   5   9       12.76        8.38      2.78 o 
   3   5   9        4.58        7.29      1.38 o 
  -5   6   9        0.06        1.24      0.97 o 
  -4   6   9       22.33       23.57      3.78 o 
  -3   6   9       30.06       22.29      3.64 o 
  -2   6   9        0.21        1.20      1.03 o 
  -1   6   9        7.17        7.36      2.31 o 
   0   6   9        4.06       -0.37      1.14 o 
   1   6   9        9.09        8.35      2.23 o 
   2   6   9        9.96       12.48      1.83 o 
  -4   7   9        3.79        3.27      1.53 o 
  -3   7   9        0.56        0.76      1.22 o 
  -2   7   9        0.22        0.19      1.14 o 
  -1   7   9        0.94        1.74      1.53 o 
   0   7   9       14.96       16.10      3.66 o 
   0 -14  10       15.88       13.25      3.89 o 
   1 -14  10       32.64       26.54      4.92 o 
   2 -14  10        7.86       10.73      3.39 o 
   3 -14  10       70.21       75.13      7.80 o 
  -2 -13  10        1.37        1.61      1.22 o 
  -1 -13  10        0.08       -0.08      0.87 o 
   0 -13  10        0.15        3.37      2.23 o 
   1 -13  10        1.82        2.21      2.07 o 
   2 -13  10        0.00       -0.48      1.53 o 
   3 -13  10        7.11        9.09      3.45 o 
   4 -13  10       93.98       89.85      8.36 o 
  -3 -12  10        0.11        0.41      1.05 o 
  -2 -12  10       22.42       23.83      3.56 o 
  -1 -12  10       32.70       34.24      3.76 o 
   0 -12  10        7.26        5.63      1.63 o 
   1 -12  10        1.80        1.96      1.88 o 
   2 -12  10       27.91       18.11      4.07 o 
   3 -12  10        0.40        0.45      1.59 o 
   4 -12  10       10.17        8.56      2.81 o 
   5 -12  10        8.22       16.72      2.67 o 
  -4 -11  10        3.04        1.96      1.38 o 
  -3 -11  10       33.70       34.36      4.34 o 
  -2 -11  10       47.47       46.27      4.69 o 
  -1 -11  10        0.00        1.95      0.90 o 
   0 -11  10        0.26        1.35      0.79 o 
   1 -11  10        7.37        7.47      1.81 o 
   2 -11  10      141.46      115.95      8.71 o 
   3 -11  10        0.59        1.07      1.92 o 
   4 -11  10       31.30       36.31      4.49 o 
   5 -11  10       21.71       23.90      6.97 o 
   6 -11  10        0.21        3.39      2.46 o 
  -4 -10  10        3.25        3.12      1.57 o 
  -3 -10  10       96.49      101.71      6.83 o 
  -2 -10  10       40.36       44.12      4.45 o 
  -1 -10  10        7.77        5.63      1.35 o 
   0 -10  10        1.17        0.84      0.64 o 
   1 -10  10       29.75       23.37      2.34 o 
   2 -10  10       46.58       47.41      5.77 o 
   3 -10  10       77.43       65.46      6.49 o 
   4 -10  10       17.16       26.99      4.21 o 
   5 -10  10       30.48       36.50      4.69 o 
   6 -10  10        0.23        2.85      1.30 o 
  -5  -9  10        6.29       12.63      3.18 o 
  -4  -9  10        9.13        9.71      2.65 o 
  -3  -9  10       44.72       41.91      4.42 o 
  -2  -9  10        7.64       11.47      2.44 o 
  -1  -9  10        8.02       11.76      1.85 o 
   0  -9  10        4.10        3.27      2.19 o 
   1  -9  10       25.78       24.06      4.01 o 
   2  -9  10        4.53        4.07      1.98 o 
   3  -9  10        9.29        9.82      3.14 o 
   4  -9  10        6.80        6.77      2.99 o 
   5  -9  10        4.08        5.23      2.71 o 
   6  -9  10       28.17       33.88      5.75 o 
  -5  -8  10        0.06        1.94      1.36 o 
  -4  -8  10       44.92       49.95      4.65 o 
  -3  -8  10        0.31        0.87      1.22 o 
  -2  -8  10      199.44      207.86      8.20 o 
  -1  -8  10       27.90       30.32      5.21 o 
   0  -8  10        1.30       -0.41      1.05 o 
   1  -8  10        0.20        0.10      1.01 o 
   2  -8  10        0.80        2.19      1.45 o 
   3  -8  10      291.87      258.92     13.29 o 
   4  -8  10        8.42       12.70      2.80 o 
   5  -8  10        9.32        8.86      2.27 o 
   6  -8  10       21.94       25.23      5.07 o 
  -6  -7  10        0.90        7.90      2.56 o 
  -5  -7  10        9.61        9.40      2.46 o 
  -4  -7  10        9.94        7.94      2.32 o 
  -3  -7  10        4.20        1.63      1.38 o 
  -2  -7  10      126.83      125.21      5.00 o 
  -1  -7  10      352.25      329.95     13.90 o 
   0  -7  10       21.33       25.08      3.74 o 
   1  -7  10        1.60        3.14      1.63 o 
   2  -7  10      138.89      134.16      8.69 o 
   3  -7  10       25.18       29.44      4.53 o 
   4  -7  10        1.91        2.85      2.45 o 
   5  -7  10       12.20       19.08      3.43 o 
   6  -7  10       15.01       16.43      3.60 o 
   7  -7  10        0.83        3.04      1.51 o 
  -6  -6  10        1.87        3.95      1.78 o 
  -5  -6  10       37.52       37.21      4.26 o 
  -4  -6  10       19.28       20.22      3.16 o 
  -3  -6  10       72.61       63.62      4.72 o 
  -2  -6  10     1967.41     2010.37     36.24 o 
  -1  -6  10      436.77      392.32     15.43 o 
   0  -6  10        0.00        0.43      1.16 o 
   1  -6  10       11.27       12.40      2.89 o 
   2  -6  10       50.49       42.14      4.96 o 
   3  -6  10        0.33        2.48      1.59 o 
   4  -6  10        5.00       12.29      2.37 o 
   5  -6  10       59.05       60.24      5.98 o 
   6  -6  10       18.99       24.99      4.40 o 
   7  -6  10       10.10        5.15      2.00 o 
  -6  -5  10        0.59        0.91      1.32 o 
  -5  -5  10        4.15        4.15      1.67 o 
  -4  -5  10        0.78        1.24      0.95 o 
  -3  -5  10        1.44        0.17      0.97 o 
  -2  -5  10       98.41       89.03      6.02 o 
  -1  -5  10      514.78      501.31     18.14 o 
   0  -5  10      132.85      121.54      7.49 o 
   1  -5  10        3.34        2.58      1.69 o 
   2  -5  10      127.05      114.34      7.76 o 
   3  -5  10      108.97      101.26      7.41 o 
   4  -5  10       23.77       28.34      4.47 o 
   5  -5  10       33.09       38.23      5.09 o 
   6  -5  10       31.17       38.07      2.90 o 
   7  -5  10       19.94       24.59      3.82 o 
  -7  -4  10       10.39       17.09      3.27 o 
  -6  -4  10       23.25       16.95      3.10 o 
  -5  -4  10        7.40        2.77      1.41 o 
  -4  -4  10        1.47        1.38      1.18 o 
  -3  -4  10        6.38        7.10      1.31 o 
  -2  -4  10        2.93        2.62      1.47 o 
  -1  -4  10      791.06      727.24     23.89 o 
   0  -4  10       40.79       41.87      4.24 o 
   1  -4  10        6.92        7.23      2.34 o 
   2  -4  10       10.09       13.29      3.04 o 
   3  -4  10        0.57       -0.64      0.99 o 
   4  -4  10        6.16        1.76      1.20 o 
   5  -4  10       37.43       44.19      3.70 o 
   6  -4  10        3.28        3.38      1.45 o 
  -7  -3  10        4.79        4.51      1.92 o 
  -6  -3  10       30.20       28.92      3.72 o 
  -5  -3  10        8.55        5.48      1.92 o 
  -4  -3  10        9.45        6.47      1.92 o 
  -3  -3  10       32.74       29.30      3.45 o 
  -2  -3  10       28.31       27.43      3.43 o 
  -1  -3  10      163.19      144.64      8.12 o 
   0  -3  10        0.09        1.14      1.16 o 
   1  -3  10       75.89       70.12      5.67 o 
   2  -3  10       53.04       52.15      5.11 o 
   3  -3  10        2.13        2.36      1.34 o 
   4  -3  10        3.44        5.44      1.44 o 
   5  -3  10       21.35       26.13      4.35 o 
   6  -3  10       35.28       39.18      5.87 o 
  -7  -2  10        0.24       -0.50      1.16 o 
  -6  -2  10       20.72       22.59      3.16 o 
  -5  -2  10       22.50       21.40      2.91 o 
  -4  -2  10       37.00       29.59      3.25 o 
  -3  -2  10       26.63       28.67      3.14 o 
  -2  -2  10        4.81        3.62      1.55 o 
  -1  -2  10        5.14        8.10      2.25 o 
   0  -2  10      275.71      285.46     12.67 o 
   1  -2  10      134.34      129.36      8.07 o 
   2  -2  10       12.74       12.22      2.85 o 
   3  -2  10        0.21        0.10      0.64 o 
   4  -2  10        1.44        0.69      0.61 o 
   5  -2  10        2.87        1.15      1.35 o 
   6  -2  10       49.51       55.37      5.61 o 
  -7  -1  10        4.28        3.27      1.51 o 
  -6  -1  10       21.88       21.73      3.04 o 
  -5  -1  10        1.67        1.80      1.07 o 
  -4  -1  10       66.75       69.22      4.53 o 
  -3  -1  10       20.33       21.19      2.98 o 
  -2  -1  10        3.11        2.58      1.51 o 
  -1  -1  10        7.64        8.00      2.29 o 
   0  -1  10      417.75      434.95     16.90 o 
   1  -1  10       37.27       39.33      4.59 o 
   2  -1  10       13.76       13.68      2.91 o 
   3  -1  10        8.54        4.70      1.19 o 
   4  -1  10        0.77        0.24      1.52 o 
   5  -1  10       11.61       11.32      1.79 o 
   6  -1  10       18.95       17.92      2.26 o 
  -6   0  10        1.68        0.27      0.99 o 
  -5   0  10       73.97       61.11      4.34 o 
  -4   0  10       91.39       76.60      5.32 o 
  -3   0  10      158.84      171.12      8.80 o 
  -2   0  10      172.71      186.00      9.63 o 
  -1   0  10       35.05       32.96      4.20 o 
   0   0  10       96.98      105.66      7.22 o 
   1   0  10       64.81       69.45      5.83 o 
   2   0  10        1.32        0.05      0.66 o 
   3   0  10      110.04      109.57      4.61 o 
   4   0  10       28.42       22.60      2.35 o 
   5   0  10        6.50        7.56      1.49 o 
  -7   1  10       21.47       21.73      4.47 o 
  -5   1  10       10.90        8.60      1.88 o 
  -4   1  10        0.04        0.39      0.81 o 
  -3   1  10        1.03        1.63      0.95 o 
  -2   1  10       16.46       24.50      3.64 o 
  -1   1  10        1.07        2.54      1.36 o 
   0   1  10        7.92       14.55      3.27 o 
   1   1  10        0.32        1.28      1.47 o 
   2   1  10        1.32        2.50      0.92 o 
   3   1  10        9.34        8.54      1.43 o 
   4   1  10        2.70        3.71      1.85 o 
   5   1  10        0.25        0.61      0.65 o 
  -6   2  10       28.51       33.01      4.96 o 
  -5   2  10        0.06        0.83      1.69 o 
  -4   2  10        1.02       -0.31      0.93 o 
  -3   2  10       17.00       15.63      3.10 o 
  -2   2  10        5.59        8.89      2.48 o 
  -1   2  10        7.40        8.29      2.29 o 
   0   2  10        1.00        3.51      1.69 o 
   1   2  10        9.76       14.32      3.58 o 
   2   2  10       26.39       30.92      2.58 o 
   3   2  10        1.01        0.72      0.75 o 
   4   2  10        0.64        1.76      0.75 o 
  -6   3  10       16.52       23.03      4.46 o 
  -4   3  10        0.83        1.30      0.83 o 
  -3   3  10       51.53       49.19      4.74 o 
  -2   3  10        0.48        1.65      1.28 o 
  -1   3  10        0.38        0.58      1.14 o 
   0   3  10        1.91        5.46      1.96 o 
   1   3  10       15.38       14.63      3.45 o 
   2   3  10       29.76       31.91      7.17 o 
   3   3  10        0.09        0.06      0.73 o 
   4   3  10        1.40        1.58      0.88 o 
  -5   4  10       12.65       12.67      2.83 o 
  -4   4  10        0.40        0.60      0.81 o 
  -3   4  10       45.51       41.81      4.55 o 
  -2   4  10        0.45        1.24      1.24 o 
  -1   4  10       12.80        8.43      2.38 o 
   0   4  10      184.33      201.33     11.32 o 
   1   4  10       24.22       22.74      2.47 o 
   2   4  10        1.20        1.50      0.95 o 
   3   4  10        1.24        1.38      1.35 o 
  -5   5  10       26.20       35.64      4.42 o 
  -4   5  10       43.97       49.85      5.00 o 
  -3   5  10        3.68        3.37      1.43 o 
  -2   5  10       16.51       17.94      3.45 o 
  -1   5  10        0.74        2.11      1.36 o 
   0   5  10        3.85        2.42      1.94 o 
   1   5  10        6.91       10.27      2.16 o 
   2   5  10        2.20        1.79      0.81 o 
  -3   6  10        0.61        1.84      1.28 o 
  -2   6  10        0.01        1.32      1.05 o 
  -1   6  10        1.61        3.91      1.98 o 
   0   6  10        1.97        1.49      1.72 o 
  -1 -13  11       10.03        8.35      2.36 o 
   0 -13  11        0.24       -0.06      1.86 o 
   1 -13  11        1.13        1.41      2.07 o 
   2 -13  11        4.33        5.62      2.77 o 
   3 -13  11       11.15       14.65      4.28 o 
  -2 -12  11        0.00       -1.36      0.93 o 
  -1 -12  11       41.77       43.13      4.53 o 
   0 -12  11       59.54       59.49      3.73 o 
   1 -12  11        9.57        9.54      1.76 o 
   2 -12  11        2.70        4.65      2.42 o 
   3 -12  11        0.07        0.89      1.45 o 
   4 -12  11       18.25       18.31      4.36 o 
  -3 -11  11        2.44        4.07      1.55 o 
  -2 -11  11        7.84        7.63      2.21 o 
  -1 -11  11        2.20        2.34      1.03 o 
   0 -11  11        0.90        0.19      0.71 o 
   1 -11  11        2.46        0.72      0.72 o 
   2 -11  11        4.44        5.35      2.46 o 
   3 -11  11       12.28       11.72      3.37 o 
   4 -11  11        1.27        2.31      1.59 o 
   5 -11  11        1.44        1.36      1.43 o 
  -4 -10  11        5.72        4.30      1.94 o 
  -3 -10  11        4.10        6.06      2.11 o 
  -2 -10  11        4.73        3.18      1.43 o 
  -1 -10  11        0.03        0.81      0.79 o 
   0 -10  11        4.29        4.61      1.31 o 
   1 -10  11       39.97       48.09      5.79 o 
   2 -10  11        2.59        1.78      1.76 o 
   3 -10  11        5.16        3.22      2.25 o 
   4 -10  11        4.12        0.41      1.20 o 
   5 -10  11       17.90       24.19      3.21 o 
  -4  -9  11        0.08        0.04      0.93 o 
  -3  -9  11        0.01        0.66      0.99 o 
  -2  -9  11       22.09       15.59      2.81 o 
  -1  -9  11        5.98        5.46      1.73 o 
   0  -9  11       17.28       15.63      2.09 o 
   1  -9  11       16.39        9.41      2.83 o 
   2  -9  11       19.90       18.89      3.97 o 
   3  -9  11        8.96        7.83      2.77 o 
   4  -9  11       19.95       20.30      4.11 o 
   5  -9  11       47.33       52.94      3.43 o 
   6  -9  11        2.67        6.96      4.91 o 
  -5  -8  11        0.57       -1.18      1.03 o 
  -4  -8  11        2.58        2.44      1.51 o 
  -3  -8  11        1.25        2.21      1.22 o 
  -2  -8  11        9.19       12.94      2.55 o 
  -1  -8  11       82.43       86.31      4.25 o 
   0  -8  11       12.06       11.45      3.00 o 
   1  -8  11        0.22        0.00      1.49 o 
   2  -8  11      267.97      232.54     12.56 o 
   3  -8  11        8.50        9.98      3.22 o 
   4  -8  11        0.75        2.05      1.51 o 
   5  -8  11        4.71        6.47      2.80 o 
   6  -8  11        0.55        0.99      1.12 o 
  -5  -7  11        4.68        6.55      2.13 o 
  -4  -7  11        0.36        1.30      1.24 o 
  -3  -7  11        0.82        1.74      1.10 o 
  -2  -7  11       56.96       55.97      3.33 o 
  -1  -7  11        7.34        4.38      1.92 o 
   0  -7  11        1.98        1.28      1.41 o 
   1  -7  11       18.75       18.46      3.60 o 
   2  -7  11        4.20        5.17      2.23 o 
   3  -7  11       50.34       37.30      5.05 o 
   4  -7  11        3.96        0.52      1.18 o 
   5  -7  11        3.82        0.89      1.41 o 
   6  -7  11        2.14        1.61      1.03 o 
  -6  -6  11        3.24        6.10      2.21 o 
  -5  -6  11       35.00       37.01      4.38 o 
  -4  -6  11        1.28        1.30      1.16 o 
  -3  -6  11       28.94       28.59      3.54 o 
  -2  -6  11      860.06      834.79     27.11 o 
  -1  -6  11      280.27      255.31     12.12 o 
   0  -6  11       16.09       18.05      3.45 o 
   1  -6  11        4.43        2.52      1.72 o 
   2  -6  11       35.25       34.16      4.73 o 
   3  -6  11       30.31       22.25      4.20 o 
   4  -6  11       85.46       85.80      7.34 o 
   5  -6  11       72.89       80.94      7.26 o 
   6  -6  11        0.53        0.52      1.18 o 
  -6  -5  11       15.34       10.46      2.65 o 
  -5  -5  11        1.34        2.87      1.45 o 
  -4  -5  11        0.02        0.45      1.01 o 
  -3  -5  11        5.33        4.94      1.69 o 
  -2  -5  11      108.35      120.10      7.32 o 
  -1  -5  11      163.46      151.99      8.69 o 
   0  -5  11        5.24        2.85      1.90 o 
   1  -5  11       12.39       18.52      3.53 o 
   2  -5  11        1.30       -0.23      1.05 o 
   3  -5  11      138.13      116.61      8.42 o 
   4  -5  11       44.49       47.66      5.85 o 
   5  -5  11       31.26       30.53      4.90 o 
   6  -5  11       35.74       41.31      5.64 o 
  -6  -4  11       13.69       17.61      3.25 o 
  -5  -4  11       15.22       17.36      3.08 o 
  -4  -4  11        0.70        0.27      0.99 o 
  -3  -4  11        4.59        4.99      1.25 o 
  -2  -4  11       78.59       70.84      5.52 o 
  -1  -4  11       59.08       55.03      5.00 o 
   0  -4  11       32.86       25.91      3.80 o 
   1  -4  11      137.92      136.08      8.63 o 
   2  -4  11       10.05       11.08      2.94 o 
   3  -4  11       19.72       19.72      3.76 o 
   4  -4  11       37.82       30.87      4.73 o 
   5  -4  11        0.62       -0.72      1.03 o 
   6  -4  11        2.44        3.38      2.55 o 
  -6  -3  11        1.22        1.45      1.38 o 
  -5  -3  11        3.43        5.95      1.98 o 
  -4  -3  11        1.57        2.36      1.30 o 
  -3  -3  11       19.00       15.34      2.77 o 
  -2  -3  11      128.11      128.84      7.74 o 
  -1  -3  11       31.99       34.36      4.32 o 
   0  -3  11      137.58      155.39      9.15 o 
   1  -3  11        2.98        6.12      2.25 o 
   2  -3  11        6.79        7.46      2.36 o 
   3  -3  11       13.82       13.48      3.22 o 
   4  -3  11       65.38       60.45      5.89 o 
   5  -3  11        0.03       -0.86      0.79 o 
   6  -3  11        0.32        0.37      0.69 o 
  -6  -2  11        2.46        4.57      1.76 o 
  -5  -2  11        8.97        6.06      1.82 o 
  -4  -2  11        2.89        4.46      1.49 o 
  -3  -2  11        0.67        0.62      1.22 o 
  -2  -2  11       12.36       14.90      3.00 o 
  -1  -2  11      380.84      361.84     15.08 o 
   0  -2  11       94.49       87.57      6.66 o 
   1  -2  11       15.74       14.26      3.16 o 
   2  -2  11       80.93       81.87      6.80 o 
   3  -2  11        7.42        6.18      2.25 o 
   4  -2  11       31.89       41.01      2.96 o 
   5  -2  11        7.90        7.03      1.52 o 
  -6  -1  11       22.21       22.86      3.16 o 
  -5  -1  11        6.76        3.74      1.43 o 
  -3  -1  11        1.46        2.98      1.57 o 
  -2  -1  11        6.49        7.56      2.31 o 
  -1  -1  11      300.35      301.55     13.51 o 
   0  -1  11        0.15        0.50      1.36 o 
   1  -1  11        0.02        2.62      1.80 o 
   2  -1  11        1.70        1.88      1.61 o 
   3  -1  11       14.51       11.18      3.12 o 
   4  -1  11       11.63       14.98      2.05 o 
   5  -1  11        8.73       10.62      3.31 o 
  -5   0  11        0.06       -0.17      0.97 o 
  -4   0  11        3.20        5.19      1.84 o 
  -3   0  11       62.12       56.91      5.05 o 
  -2   0  11       56.53       59.74      5.42 o 
  -1   0  11       22.89       20.36      3.68 o 
   0   0  11      108.73      140.83      9.02 o 
   1   0  11      101.19      109.99      7.92 o 
   2   0  11        1.71        1.47      1.41 o 
   3   0  11       61.33       71.91      3.88 o 
   4   0  11       32.42       30.07      2.71 o 
   5   0  11        3.70        4.69      1.27 o 
  -4   1  11       32.92       27.52      3.74 o 
  -3   1  11        0.34        2.52      1.02 o 
  -2   1  11        0.82        2.31      1.92 o 
  -1   1  11        8.09        8.19      2.77 o 
   0   1  11       69.01       80.30      7.05 o 
   1   1  11       20.66       18.85      3.82 o 
   2   1  11       21.37       21.54      4.05 o 
   3   1  11        0.83        1.01      0.86 o 
   4   1  11        2.21        1.93      0.94 o 
  -4   2  11       36.50       47.32      4.86 o 
  -3   2  11        0.21        0.54      0.91 o 
  -2   2  11        0.16        0.10      0.91 o 
  -1   2  11       54.37       62.01      5.96 o 
   0   2  11      346.21      500.19     22.08 o 
   1   2  11        1.97        2.50      2.21 o 
   2   2  11       13.06       17.42      2.10 o 
   3   2  11        0.16       -0.55      0.61 o 
  -4   3  11        8.46        8.23      2.44 o 
  -3   3  11       20.20       21.77      3.91 o 
  -2   3  11        1.54        1.57      1.59 o 
  -1   3  11        1.53        0.45      1.24 o 
   0   3  11        0.09        0.95      1.47 o 
   1   3  11        1.38        0.85      2.36 o 
   2   3  11       32.90       36.61      3.11 o 
  -4   4  11       17.99       17.43      3.25 o 
  -3   4  11       12.68       17.61      3.49 o 
  -2   4  11        1.02        2.27      1.45 o 
  -1   4  11        3.10        3.02      1.88 o 
   0   4  11        5.82        5.64      2.29 o 
   1   4  11        0.90        2.48      2.07 o 
  -3   5  11        0.50        1.74      1.51 o 
  -2   5  11        0.50        2.91      1.51 o 
  -1   5  11        1.50        2.36      1.61 o 
   0   5  11        0.23        1.67      1.82 o 
   1 -13  12        9.38        6.61      2.85 o 
   2 -13  12        0.18        0.54      1.80 o 
  -1 -12  12       27.22       27.29      3.72 o 
   0 -12  12       43.51       38.75      3.27 o 
   1 -12  12       29.15       20.00      2.40 o 
   2 -12  12        0.14       -1.77      1.18 o 
   3 -12  12        0.52       -1.86      1.24 o 
  -2 -11  12        2.09        3.37      1.38 o 
  -1 -11  12        0.76       -0.48      0.66 o 
   0 -11  12        6.64        4.79      1.38 o 
   1 -11  12        4.07        4.01      1.19 o 
   2 -11  12        0.80        1.45      1.90 o 
   3 -11  12        5.69        6.53      3.00 o 
   4 -11  12        0.13        0.91      1.72 o 
  -3 -10  12        2.70        1.82      1.32 o 
  -2 -10  12        0.56        0.21      1.12 o 
  -1 -10  12        0.30        0.34      0.83 o 
   0 -10  12        0.63       -0.53      0.99 o 
   1 -10  12       13.69        5.62      2.34 o 
   2 -10  12      107.26       89.90      7.86 o 
   3 -10  12       13.74       11.55      3.47 o 
   4 -10  12        9.85        5.99      2.56 o 
   5 -10  12       43.20       39.39      6.06 o 
  -4  -9  12        1.55        2.23      1.76 o 
  -3  -9  12        2.33        4.28      1.86 o 
  -2  -9  12       11.26        7.17      2.07 o 
  -1  -9  12        0.05        0.22      0.76 o 
   0  -9  12        2.24        2.71      1.90 o 
   1  -9  12       11.13       10.77      3.10 o 
   2  -9  12        3.25        4.24      2.09 o 
   3  -9  12       38.68       54.23      6.64 o 
   4  -9  12        3.33        4.51      2.44 o 
   5  -9  12       32.95       29.54      5.29 o 
  -4  -8  12        0.45        0.31      1.16 o 
  -3  -8  12        2.93        1.61      1.45 o 
  -2  -8  12        9.00        9.26      2.36 o 
  -1  -8  12        4.00        0.21      1.15 o 
   0  -8  12       15.21       10.40      3.12 o 
   1  -8  12        1.95        2.15      1.86 o 
   2  -8  12        4.42        2.21      1.80 o 
   3  -8  12       28.43       31.90      5.19 o 
   4  -8  12        2.86        1.28      1.59 o 
   5  -8  12        3.21        1.57      1.20 o 
  -5  -7  12        1.28        2.44      1.63 o 
  -4  -7  12        4.29        3.45      1.67 o 
  -3  -7  12       23.27       17.74      3.06 o 
  -2  -7  12        6.07        7.34      1.47 o 
  -1  -7  12       51.20       49.87      5.19 o 
   0  -7  12       23.48       25.37      4.16 o 
   1  -7  12        0.41        4.15      2.25 o 
   2  -7  12       65.70       64.63      6.39 o 
   3  -7  12       20.51       14.70      3.80 o 
   4  -7  12        3.46        5.00      2.11 o 
   5  -7  12        1.08        3.43      1.61 o 
  -5  -6  12        0.11        0.10      1.20 o 
  -4  -6  12        7.48        5.68      1.90 o 
  -3  -6  12       21.32       20.03      3.14 o 
  -2  -6  12       47.31       51.07      4.98 o 
  -1  -6  12      366.80      360.50     15.59 o 
   0  -6  12        0.08        1.14      1.28 o 
   1  -6  12        0.04        2.09      1.49 o 
   2  -6  12       65.92       57.62      6.00 o 
   3  -6  12        5.26        4.49      2.38 o 
   4  -6  12       80.72       84.01      7.51 o 
   5  -6  12       93.98       97.81      8.42 o 
  -5  -5  12       23.76       21.02      3.41 o 
  -4  -5  12        0.04        1.76      1.30 o 
  -3  -5  12        2.92        3.91      1.65 o 
  -2  -5  12       71.14       68.97      5.75 o 
  -1  -5  12       32.22       29.03      4.20 o 
   0  -5  12        0.81        0.00      1.32 o 
   1  -5  12       19.90       20.15      3.91 o 
   2  -5  12       40.64       27.77      4.55 o 
   3  -5  12        0.19        3.27      1.78 o 
   4  -5  12       15.83       17.03      3.74 o 
   5  -5  12       59.81       62.76      6.51 o 
  -5  -4  12        4.95        4.98      1.94 o 
  -4  -4  12        0.72       -0.08      0.95 o 
  -3  -4  12        0.03        0.93      1.22 o 
  -2  -4  12       10.77        7.38      2.40 o 
  -1  -4  12       25.86       24.81      3.80 o 
   0  -4  12       24.61       28.14      4.28 o 
   1  -4  12       36.43       25.72      4.18 o 
   2  -4  12        3.64        2.50      1.82 o 
   3  -4  12       67.20       59.64      6.02 o 
   4  -4  12        6.35        1.32      1.74 o 
   5  -4  12        5.52       14.80      3.60 o 
  -5  -3  12        0.84        1.38      1.38 o 
  -4  -3  12       15.06       16.50      2.77 o 
  -3  -3  12        4.81        7.01      2.09 o 
  -2  -3  12        3.76        2.73      1.65 o 
  -1  -3  12       70.72       77.14      6.35 o 
   0  -3  12       63.85       72.69      6.29 o 
   1  -3  12        4.60        1.10      1.59 o 
   2  -3  12       27.30       28.78      4.53 o 
   3  -3  12       74.31       75.01      6.85 o 
   4  -3  12        0.20       -0.74      1.01 o 
   5  -3  12        4.84        3.70      2.19 o 
  -5  -2  12       13.90       16.91      2.81 o 
  -4  -2  12        7.51        9.82      2.21 o 
  -3  -2  12       22.65       15.36      3.02 o 
  -2  -2  12       12.04       10.40      2.79 o 
  -1  -2  12      107.47      100.32      7.32 o 
   0  -2  12       11.62       11.08      3.16 o 
   1  -2  12        2.24        7.92      2.73 o 
   2  -2  12        4.96        1.65      1.80 o 
   3  -2  12       45.39       53.12      6.10 o 
   4  -2  12       16.38       15.23      3.62 o 
  -5  -1  12        9.75       11.18      2.44 o 
  -3  -1  12       23.27       24.12      3.68 o 
  -2  -1  12        0.18        0.10      1.22 o 
  -1  -1  12       65.84       75.77      6.45 o 
   0  -1  12       15.02       15.01      3.47 o 
   1  -1  12        0.03        2.56      2.05 o 
   2  -1  12        1.83        4.53      2.38 o 
   3  -1  12       16.84       16.64      3.84 o 
   4  -1  12       34.41       34.08      3.77 o 
  -5   0  12        4.36        6.97      1.96 o 
  -3   0  12        2.75        5.58      2.29 o 
  -2   0  12        0.55       -0.72      1.14 o 
  -1   0  12        0.11        0.66      1.61 o 
   0   0  12       76.75       83.53      7.26 o 
   1   0  12        6.88        6.84      2.75 o 
   2   0  12       19.84       19.14      3.91 o 
   3   0  12        8.94       12.24      3.37 o 
  -4   1  12        4.63        5.81      2.13 o 
  -3   1  12        0.24        1.88      1.76 o 
  -2   1  12        3.90        9.34      2.93 o 
  -1   1  12        0.09        5.02      2.60 o 
   0   1  12      170.31      220.74     13.10 o 
   1   1  12        0.38        2.17      2.05 o 
   2   1  12        0.37        3.00      1.98 o 
   3   1  12       13.15       11.60      3.45 o 
  -4   2  12       28.86       35.99      3.44 o 
  -3   2  12        0.61        0.19      0.99 o 
  -2   2  12       27.17       28.69      3.40 o 
  -1   2  12      240.62      394.04     19.90 o 
   0   2  12       61.81       85.82      8.62 o 
   1   2  12        0.09        5.87      3.06 o 
   2   2  12        0.51        3.35      2.23 o 
  -3   3  12        9.60       13.23      3.27 o 
  -2   3  12        4.19        5.60      1.98 o 
  -1   3  12        9.41        9.24      2.85 o 
   0   3  12        0.45        6.10      3.89 o 
   1   3  12       87.88      167.42     13.67 o 
   0 -12  13       14.56       19.22      2.51 o 
   1 -12  13        5.04        1.00      1.64 o 
   2 -12  13        4.03        4.11      2.36 o 
  -1 -11  13        2.08        1.47      0.93 o 
   0 -11  13        0.16        0.12      0.79 o 
   1 -11  13        0.07       -0.86      0.57 o 
   2 -11  13        0.24        1.32      1.82 o 
   3 -11  13        2.03        3.95      2.34 o 
  -2 -10  13        2.40        1.69      1.36 o 
  -1 -10  13        1.87        0.01      0.83 o 
   0 -10  13        0.00       -0.42      0.68 o 
   1 -10  13        9.30        8.25      2.91 o 
   2 -10  13       21.49       23.07      4.73 o 
   3 -10  13        2.59        0.72      1.92 o 
   4 -10  13        4.06        1.28      1.55 o 
  -3  -9  13        0.06        0.91      1.26 o 
  -2  -9  13       44.85       43.48      4.61 o 
  -1  -9  13        1.45        4.83      1.39 o 
   0  -9  13        2.25        2.19      1.84 o 
   1  -9  13        8.98       12.55      3.33 o 
   2  -9  13       10.57        9.57      3.18 o 
   3  -9  13       16.56       16.52      4.24 o 
   4  -9  13       12.50        7.90      3.20 o 
  -4  -8  13        1.35        1.36      1.49 o 
  -3  -8  13      126.98      119.64      7.43 o 
  -2  -8  13       72.14       57.95      4.78 o 
  -1  -8  13        2.28        2.40      1.76 o 
   0  -8  13        8.50        8.21      2.89 o 
   1  -8  13        1.06       -0.50      1.34 o 
   2  -8  13        0.02        0.48      1.57 o 
   3  -8  13        9.33        6.10      2.75 o 
   4  -8  13       19.08       19.06      4.36 o 
  -4  -7  13        5.79        8.54      2.54 o 
  -3  -7  13       35.04       33.45      4.18 o 
  -2  -7  13       24.88       21.14      5.42 o 
  -1  -7  13        5.81        5.85      2.44 o 
   0  -7  13        1.00        1.07      1.53 o 
   1  -7  13        6.92        8.23      2.75 o 
   2  -7  13        3.62        2.31      1.94 o 
   3  -7  13       21.76       22.10      4.61 o 
   4  -7  13        5.89        5.25      2.34 o 
  -4  -6  13        4.32        4.84      2.07 o 
  -3  -6  13        1.71        1.05      1.26 o 
  -2  -6  13       11.05       13.21      3.10 o 
  -1  -6  13       15.91       18.44      3.70 o 
   0  -6  13        0.04        1.03      1.55 o 
   1  -6  13       30.86       34.01      5.07 o 
   2  -6  13        1.39        3.20      1.67 o 
   3  -6  13        0.02       -0.48      1.41 o 
   4  -6  13       44.60       42.05      5.95 o 
  -4  -5  13        1.57        1.88      1.34 o 
  -3  -5  13       10.56        9.94      2.38 o 
  -2  -5  13        1.13        0.41      1.34 o 
  -1  -5  13        3.08        3.76      1.90 o 
   0  -5  13       18.15       13.37      3.25 o 
   1  -5  13        3.21        3.60      2.05 o 
   2  -5  13        2.62       -0.31      1.41 o 
   3  -5  13       18.57       18.62      4.30 o 
   4  -5  13       20.25       22.72      4.53 o 
  -5  -4  13        5.09        1.74      1.57 o 
  -4  -4  13        0.01       -1.02      0.68 o 
  -2  -4  13        0.00       -1.30      0.87 o 
  -1  -4  13        2.54        0.02      1.41 o 
   0  -4  13       34.93       27.58      4.49 o 
   1  -4  13       50.05       53.41      6.16 o 
   2  -4  13        0.28        0.87      1.59 o 
   3  -4  13       14.08       14.90      3.87 o 
   4  -4  13        0.04       -1.05      1.20 o 
  -5  -3  13        2.70        5.25      1.98 o 
  -4  -3  13       10.41        9.26      2.36 o 
  -3  -3  13        5.64        1.41      1.53 o 
  -2  -3  13        0.13        0.68      1.41 o 
  -1  -3  13        1.47        1.92      1.53 o 
   0  -3  13        0.75        1.61      1.57 o 
   1  -3  13       16.17       19.12      4.09 o 
   2  -3  13        0.95        1.84      1.67 o 
   3  -3  13        2.38        2.77      1.88 o 
   4  -3  13        0.00       -1.55      1.03 o 
  -4  -2  13       21.10       16.17      2.75 o 
  -3  -2  13       32.76       32.09      4.34 o 
  -2  -2  13        0.17        0.35      1.36 o 
  -1  -2  13        0.01        0.25      1.43 o 
   0  -2  13        0.15       -0.17      1.47 o 
   1  -2  13        1.14        2.25      1.76 o 
   2  -2  13        7.08        3.39      2.36 o 
   3  -2  13        1.60        2.79      1.86 o 
  -3  -1  13        0.95        0.56      1.47 o 
  -2  -1  13        8.61        8.87      2.73 o 
  -1  -1  13       37.51       37.15      5.11 o 
   0  -1  13       20.49       22.64      4.38 o 
   1  -1  13        0.02       -1.77      1.18 o 
   2  -1  13        2.58        2.11      1.92 o 
   3  -1  13        0.56       -0.29      1.65 o 
  -3   0  13        0.46        2.89      1.90 o 
  -2   0  13        5.64        5.02      2.38 o 
  -1   0  13       38.40       48.27      6.12 o 
   0   0  13       28.69       33.49      5.33 o 
   1   0  13        2.85        1.74      1.90 o 
   2   0  13        0.02       -0.43      1.51 o 
  -3   1  13        0.85        0.66      1.67 o 
  -2   1  13        0.46        2.58      2.09 o 
  -1   1  13       65.63       85.22      8.15 o 
   0   1  13        0.12        3.22      2.67 o 
   1   1  13       30.66       45.03      6.70 o 
  -1   2  13       32.35       58.53      8.23 o 
  -1 -10  14        1.95        0.84      0.87 o 
   0 -10  14        0.00       -1.10      0.74 o 
   1 -10  14        1.49        1.69      1.92 o 
   2 -10  14       19.53       13.42      3.80 o 
  -2  -9  14        5.62        3.66      1.59 o 
  -1  -9  14        4.42        2.86      1.21 o 
   0  -9  14       16.81       17.45      4.03 o 
   1  -9  14       10.03       12.46      3.74 o 
   2  -9  14        3.98        0.56      2.00 o 
   3  -9  14        0.01       -1.18      1.63 o 
  -2  -8  14      224.38      188.20      9.34 o 
  -1  -8  14       58.82       60.63      6.22 o 
   0  -8  14        2.23        4.03      2.11 o 
   1  -8  14        2.08        2.27      1.69 o 
   2  -8  14        0.17        0.29      1.53 o 
   3  -8  14        4.55        6.04      2.89 o 
  -3  -7  14       16.62       11.86      2.71 o 
  -2  -7  14        8.33        4.82      2.07 o 
  -1  -7  14        2.59        7.34      2.56 o 
   0  -7  14        0.33        1.47      1.69 o 
   1  -7  14        9.99       14.18      3.74 o 
   2  -7  14        1.29        2.07      1.84 o 
   3  -7  14        1.09        2.03      1.90 o 
  -3  -6  14       11.80        9.07      2.38 o 
  -2  -6  14        1.27        3.76      1.82 o 
  -1  -6  14        4.76        3.14      2.19 o 
   0  -6  14        5.01        3.41      2.15 o 
   1  -6  14        2.77        6.49      2.83 o 
   2  -6  14        3.19        4.11      2.05 o 
   3  -6  14        1.48        0.52      2.05 o 
  -3  -5  14       12.73       20.15      3.18 o 
  -2  -5  14        4.83        4.67      2.19 o 
  -1  -5  14        1.82        3.95      2.05 o 
   0  -5  14        0.11        4.34      2.21 o 
   1  -5  14        0.59        1.98      1.72 o 
   2  -5  14       13.31        9.82      3.33 o 
   3  -5  14        1.33        1.49      1.74 o 
  -2  -4  14       10.40       11.60      3.22 o 
  -1  -4  14        3.18       -1.07      1.34 o 
   0  -4  14       18.61       20.01      4.32 o 
   1  -4  14       43.47       34.86      5.33 o 
   2  -4  14        4.47        0.64      1.65 o 
   3  -4  14        0.00       -1.46      0.97 o 
  -2  -3  14       24.23       26.48      4.26 o 
  -1  -3  14        7.82        7.88      2.85 o 
   0  -3  14        5.14        2.25      1.96 o 
   1  -3  14        2.96        3.39      2.29 o 
   2  -3  14        7.94        4.26      2.29 o 
  -3  -2  14       75.34       75.73      6.53 o 
  -2  -2  14        5.70        3.78      2.27 o 
  -1  -2  14        8.18        9.30      3.08 o 
   0  -2  14        1.52        0.31      1.78 o 
   1  -2  14        3.37        3.41      2.23 o 
   2  -2  14       19.37       18.29      4.30 o 
  -2  -1  14        1.83        4.09      2.09 o 
  -1  -1  14        0.40        2.79      2.27 o 
   0  -1  14        0.58        1.12      2.00 o 
   1  -1  14        3.26        0.81      2.23 o 
  -1  -7  15        1.31        5.33      2.54 o 
   0  -7  15        2.40        0.83      2.11 o 
   1  -7  15        0.00        0.00      1.69 o 
  -1  -6  15        1.46        0.21      1.51 o 
   0  -6  15       12.61        9.47      3.35 o 
   1  -6  15       22.49       25.82      5.13 o 
  -1  -5  15        5.08        7.01      2.87 o 
   0  -5  15        0.34        1.90      2.05 o 
  -1  -4  15        6.14        5.00      2.60 o 
   0  -4  15        1.80        2.31      1.86 o 
                                                 
